# Supplementary material for: Antimicrobial resistance and genomic investigation of Salmonella isolated from retail foods in Guizhou, China
Source: Front Microbiol. 2024 Mar 6;15:1345045. doi: 10.3389/fmicb.2024.1345045 (PMC10951074; doi:10.3389/fmicb.2024.1345045)
Supplement: Supplementary file 1 [file Data_Sheet_1.ZIP]

Archive with 18 entries (18 files):
- Fig1_classification_AR patterns_A-H***.tif
- __MACOSX/._Fig1_classification_AR patterns_A-H***.tif
- Fig2_Stratified analysis by year for AST.tif
- __MACOSX/._Fig2_Stratified analysis by year for AST.tif
- Fig3_CARD_different Slamonella strains.tif
- __MACOSX/._Fig3_CARD_different Slamonella strains.tif
- Fig4_main CARD_ profiles.tif
- __MACOSX/._Fig4_main CARD_ profiles.tif
- Fig5_plasmids_different Slamonella strains.tif
- __MACOSX/._Fig5_plasmids_different Slamonella strains.tif
- Fig6_MLST.tif
- __MACOSX/._Fig6_MLST.tif
- Supplementary Data Sheet 1_clean data_AST,CARD,VFDB,Plasmid.xlsx
- __MACOSX/._Supplementary Data Sheet 1_clean data_AST,CARD,VFDB,Plasmid.xlsx
- Supplementary Data Sheet 2_cgMLST data.xlsx
- __MACOSX/._Supplementary Data Sheet 2_cgMLST data.xlsx
- Supplementary file_Fig S1-Fig S8.docx
- __MACOSX/._Supplementary file_Fig S1-Fig S8.docx
