# Supplementary material for: Antimicrobial resistance and genomic investigation of Salmonella isolated from retail foods in Guizhou, China
Source: Front Microbiol. 2024 Mar 6;15:1345045. doi: 10.3389/fmicb.2024.1345045 (PMC10951074; doi:10.3389/fmicb.2024.1345045)
Supplement: Supplementary file 1 [file Data_Sheet_1.ZIP › Supplementary Data Sheet 1_clean data_AST,CARD,VFDB,Plasmid.xlsx]

## Sheet: AST
No.	Year	Serogroups	Serotype	MLST sype	Sequence type via MLST	sources	Sources	AST	AMP	AMS	TET	COL	CHL	CFZ	SXT	CIP	CAZ	IPM	NAL	CFX	CTX	GEN	AZM
S1	2021	O:4(B)	Salmonella Chester	ST27	Salmonella Saintpaul	Meat and Meat Products	South	S1	0	0	0	0	0	0	0	0	0	0	0	0	0	0	0
S2	2021	O:6,7(C1)	Salmonella Braenderup	ST413	Salmonella Mbandaka	Meat and Meat Products	South	S2	1	0	1	0	1	0	1	0	0	0	1	0	0	0	0
S3	2020	O:3,10(E1)	Salmonella London	ST155	Salmonella London	Meat and Meat Products	North	S3	1	0	1	0	1	0	1	0	0	0	0	0	0	1	1
S4	2021	O:4(B)	Salmonella Indiana	ST2040	Salmonella Indiana	Meat and Meat Products	South	S4	0	0	1	0	0	0	0	0	0	0	0	0	0	0	0
S5	2016	O:6,7(C1)	Salmonella Potsdam	ST2039	Salmonella Potsdam	Eggs and Egg Products	South	S5	0	0	0	0	0	0	0	0	0	0	1	0	0	0	0
S6	2020	O:3,10(E1)	Salmonella London	ST155	Salmonella London	Meat and Meat Products	North	S6	0	0	0	0	0	0	0	0	0	0	0	0	0	0	0
S7	2021	O:6,7(C1)	Salmonella Rissen	ST469	Salmonella Rissen	Meat and Meat Products	South	S7	1	0	1	0	0	0	1	0	0	0	0	0	0	0	0
S8	2020	O:8(C3)	Salmonella Kentucky	ST198	Salmonella Kentucky	Meat and Meat Products	South	S8	1	0	1	1	1	1	1	1	1	0	1	0	1	0	1
S9	2021	O:6,8(C2)	Salmonella Bovismorbificans	ST2529	Salmonella Goldcoast	Meat and Meat Products	North	S9	1	0	1	0	0	0	0	0	0	0	1	0	0	0	0
S10	2021	O:4(B)	Salmonella Derby	ST40	Salmonella Derby	Meat and Meat Products	North	S10	1	0	1	0	1	0	1	0	0	0	1	0	0	0	0
S11	2021	O:4(B)	Salmonella Typhimurium	ST19	Salmonella Typhimurium	Others	South	S11	1	0	1	0	1	0	1	0	0	0	1	0	0	0	0
S12	2021	O:6,7(C1)	Salmonella Rissen	ST469	Salmonella Rissen	Meat and Meat Products	South	S12	1	0	1	0	0	0	1	0	0	0	0	0	0	0	0
S13	2016	O:11(F)	Salmonella Brijbhumi	ST426	Salmonella Aberdeen	Aquatic products	North	S13	0	0	0	0	0	0	0	0	0	0	0	0	0	0	0
S14	2016	O:4(B)	Salmonella Typhimurium	ST46	Salmonella Newport	Aquatic products	South	S14	0	0	0	0	0	0	0	0	0	0	0	0	0	0	0
S15	2020	O:9(D1)	Salmonella Enteritidis	ST11	Salmonella Enteritidis	Meat and Meat Products	South	S15	1	0	0	1	0	0	1	0	0	0	1	0	0	0	0
S16	2020	O:6,7(C1)	Salmonella Romita	ST26	Salmonella Thompson	Meat and Meat Products	South	S16	1	0	1	0	1	1	1	0	0	0	1	0	1	0	0
S17	2021	O:6,7(C1)	Salmonella Rissen	ST469	Salmonella Rissen	Meat and Meat Products	North	S17	1	0	1	0	0	0	1	0	0	0	1	0	0	0	0
S18	2021	O:3,10(E1)	Salmonella London	ST155	Salmonella London	Meat and Meat Products	North	S18	1	1	1	0	1	0	1	1	0	0	0	0	0	1	1
S19	2021	O:4(B)	Salmonella Typhimurium	ST34	Salmonella Typhimurium	Meat and Meat Products	North	S19	1	0	1	0	0	0	1	0	0	0	1	0	0	0	0
S20	2021	O:4(B)	Salmonella Derby	ST40	Salmonella Derby	Meat and Meat Products	South	S20	0	0	1	0	0	0	0	0	0	0	0	0	0	0	0
S21	2021	O:9(D1)	Salmonella Enteritidis	ST11	Salmonella Enteritidis	Others	North	S21	1	0	1	1	0	0	1	0	0	0	1	0	0	0	0
S23	2020	O:6,8(C2)	Salmonella Kottbus	ST1541	Salmonella Corvallis	Meat and Meat Products	North	S23	1	0	1	0	1	1	1	0	0	0	0	0	1	0	0
S24	2020	O:3,10(E1)	Salmonella London	ST155	Salmonella London	Meat and Meat Products	South	S24	1	1	1	0	1	1	0	0	0	0	0	0	0	1	1
S26	2020	O:4(B)	Salmonella Indiana	ST2040	Salmonella Indiana	Meat and Meat Products	South	S26	1	0	1	0	1	1	1	0	1	0	1	0	1	0	1
S27	2016	O:11(F)	Salmonella Brijbhumi	ST426	Salmonella Aberdeen	Aquatic products	North	S27	0	0	0	0	0	0	0	0	0	0	0	0	0	0	0
S28	2020	O:3,10(E1)	Salmonella London	ST155	Salmonella London	Meat and Meat Products	South	S28	0	0	0	0	0	0	0	0	0	0	0	0	0	0	0
S29	2020	O:8(C3)	Salmonella Kentucky	ST198	Salmonella Kentucky	Meat and Meat Products	South	S29	1	0	1	0	0	1	0	1	0	0	1	0	1	0	0
S30	2020	O:4(B)	Salmonella Derby	ST40	Salmonella Derby	Meat and Meat Products	South	S30	1	0	1	0	1	1	1	0	0	0	0	0	1	0	0
S31	2020	O:3,10(E1)	Salmonella Nchanga	ST155	Salmonella London	Meat and Meat Products	South	S31	1	0	1	0	1	1	0	1	0	0	1	0	1	0	0
S32	2020	O:9(D1)	Salmonella Enteritidis	ST11	Salmonella Enteritidis	Meat and Meat Products	South	S32	1	0	1	1	1	1	1	1	0	0	1	0	1	0	0
S33	2020	O:3,10(E1)	Salmonella Newlands	ST2441	Salmonella Anatum	Meat and Meat Products	South	S33	1	0	1	0	1	0	0	0	0	0	1	0	0	1	1
S34	2020	O:3,10(E1)	Salmonella Newlands	ST463	Salmonella Meleagridis	Meat and Meat Products	North	S34	1	0	1	0	1	1	1	1	1	0	0	0	1	0	0
S35	2020	O:4(B)	Salmonella Indiana	ST2040	Salmonella Indiana	Meat and Meat Products	South	S35	1	0	1	0	1	0	0	0	0	0	1	0	0	0	0
S36	2020	O:4(B)	Salmonella Typhimurium	ST34	Salmonella Typhimurium	Meat and Meat Products	South	S36	1	0	1	0	0	1	0	0	0	0	0	0	0	0	0
S39	2020	O:4(B)	Salmonella Derby	ST40	Salmonella Derby	Meat and Meat Products	South	S39	1	0	1	0	1	0	1	0	0	0	0	0	0	0	0
S40	2021	O:6,7(C1)	Salmonella Rissen	ST469	Salmonella Rissen	Meat and Meat Products	North	S40	1	0	1	0	0	0	1	0	0	0	1	0	0	0	0
S41	2020	O:8(C3)	Salmonella Kentucky	ST198	Salmonella Kentucky	Meat and Meat Products	North	S41	1	1	1	0	1	1	1	1	1	0	1	0	1	1	1
S42	2016	O:3,10(E1)	Salmonella Uganda	ST463	Salmonella Meleagridis	Others	South	S42	0	0	0	0	0	0	0	0	0	0	0	0	0	0	0
S43	2020	O:6,8(C2)	Salmonella Lindenburg	ST198	Salmonella Kentucky	Meat and Meat Products	North	S43	1	1	1	0	1	1	1	1	1	0	1	0	1	1	1
S44	2020	O:4(B)	Salmonella Indiana	ST2040	Salmonella Indiana	Meat and Meat Products	North	S44	0	0	1	0	0	0	0	0	0	0	0	0	0	0	0
S45	2016	O:4(B)	Salmonella Typhimurium	ST19	Salmonella Typhimurium	Others	South	S45	1	0	1	0	1	0	1	1	0	0	1	0	0	0	0
S46	2016	O16:(I)	Salmonella Shanghai	ST446	Salmonella Hvittingfoss	Aquatic products	South	S46	0	0	0	0	0	0	0	0	0	0	0	0	0	0	0
S47	2021	O:4(B)	Salmonella Derby	ST40	Salmonella Derby	Others	North	S47	1	0	1	0	1	0	1	1	0	0	1	0	0	0	0
S48	2021	O:3,10(E1)	Salmonella London	ST155	Salmonella London	Meat and Meat Products	North	S48	1	0	1	0	1	0	1	1	0	0	1	0	0	0	0
S49	2020	O:4(B)	Salmonella Typhimurium	ST17	Salmonella Indiana	Others	South	S49	1	0	1	1	0	0	1	0	0	0	0	0	0	0	0
S50	2020	O:4(B)	Salmonella Indiana	ST19	Salmonella Typhimurium	Meat and Meat Products	South	S50	1	1	1	0	1	1	1	1	1	0	1	0	1	1	0
S51	2020	O:3,10(E1)	Salmonella London	ST155	Salmonella London	Meat and Meat Products	North	S51	1	1	1	0	1	0	1	0	0	0	0	0	0	0	0
S52	2020	O:8(C3)	Salmonella Kentucky	ST198	Salmonella Kentucky	Meat and Meat Products	North	S52	1	0	1	0	1	1	1	1	1	0	0	0	1	0	0
S53	2016	O:9(D1)	Salmonella Enteritidis	ST11	Salmonella Enteritidis	Aquatic products	North	S53	0	0	0	0	0	0	0	0	0	0	0	0	0	0	0
S54	2020	O:9(D1)	Salmonella Dublin	ST11	Salmonella Enteritidis	Meat and Meat Products	North	S54	1	1	0	1	0	0	0	0	0	0	1	0	0	0	0
S55	2020	O:6,8(C2)	Salmonella Kottbus	ST321	Salmonella Muenster	Meat and Meat Products	North	S55	1	0	0	0	1	1	1	1	1	0	1	0	1	0	0
S56	2020	O:6,7(C1)	Salmonella Rissen	ST469	Salmonella Rissen	Meat and Meat Products	North	S56	1	0	1	0	1	0	1	1	0	0	0	0	1	0	0
S57	2020	O:6,7(C1)	Salmonella Rissen	ST469	Salmonella Rissen	Meat and Meat Products	North	S57	1	0	1	0	0	0	1	0	0	0	0	0	0	0	0
S58	2016	O:4(B)	Salmonella Typhimurium	ST19	Salmonella Typhimurium	Eggs and Egg Products	South	S58	0	0	0	0	0	0	0	0	0	0	0	0	0	0	0
S59	2020	O:6,8(C2)	Salmonella Takoradi	ST1541	Salmonella Corvallis	Meat and Meat Products	North	S59	1	0	1	0	1	0	1	0	0	0	0	0	0	0	0
S60	2016	O:3,10(E1)	Salmonella London	ST1541	Salmonella Corvallis	Meat and Meat Products	South	S60	0	0	1	0	0	0	0	0	0	0	0	0	0	0	0
S61	2020	O:3,10(E1)	Salmonella Newlands	ST321	Salmonella Muenster	Meat and Meat Products	North	S61	1	0	1	0	1	1	1	1	1	0	0	0	1	1	0
S62	2020	O:4(B)	Salmonella Derby	ST40	Salmonella Derby	Meat and Meat Products	North	S62	1	0	1	0	0	0	0	0	0	0	0	0	0	0	0
S64	2018	O:9(D1)	Salmonella Enteritidis	ST11	Salmonella Enteritidis	Aquatic products	South	S64	1	1	1	0	0	1	1	0	0	0	1	0	0	0	0
S65	2018	O:6,7(C1)	Salmonella Thompson	ST19	Salmonella Typhimurium	Aquatic products	South	S65	1	0	1	0	0	0	0	0	0	0	1	0	0	0	0
S66	2018	O:4(B)	Salmonella Derby	ST40	Salmonella Derby	Eggs and Egg Products	South	S66	1	0	1	0	1	0	1	0	0	0	0	0	0	0	0
S67	2016	O:4(B)	Salmonella Limete	ST40	Salmonella Derby	Meat and Meat Products	North	S67	1	0	1	0	1	0	1	1	0	0	1	0	0	0	0
S68	2018	O:3,10(E1)	Salmonella Uganda	ST463	Salmonella Meleagridis	Meat and Meat Products	North	S68	1	0	1	0	1	0	0	1	0	0	1	0	0	0	0
S69	2016	O:4(B)	Salmonella Typhimurium	ST198	Salmonella Kentucky	Meat and Meat Products	North	S69	1	0	1	0	1	0	1	1	0	0	0	0	0	1	0
S70	2018	O:3,10(E1)	Salmonella Newlands	ST2441	Salmonella Anatum	Meat and Meat Products	South	S70	0	0	0	0	0	0	0	0	0	0	0	0	0	0	0
S71	2019	O:4(B)	Salmonella Typhimurium	ST19	Salmonella Typhimurium	Meat and Meat Products	South	S71	1	1	1	0	1	1	1	0	1	0	0	0	1	0	0
S72	2017	O:8(C3)	Salmonella Kentucky	ST198	Salmonella Kentucky	Meat and Meat Products	North	S72	1	1	1	0	0	1	0	1	0	0	1	0	0	0	0
S73	2017	O:4(B)	Salmonella Derby	ST40	Salmonella Derby	Others	North	S73	0	0	1	0	1	0	0	0	0	0	0	0	0	0	0
S74	2017	O:4(B)	Salmonella Derby	ST40	Salmonella Derby	Meat and Meat Products	South	S74	1	0	1	0	1	0	0	1	0	0	0	0	0	0	0
S75	2017	O:4(B)	Salmonella Typhimurium	ST19	Salmonella Typhimurium	Others	North	S75	1	0	1	0	0	1	1	1	1	0	1	0	1	0	1
S76	2018	O:4(B)	Salmonella Typhimurium	ST19	Salmonella Typhimurium	Eggs and Egg Products	North	S76	1	1	0	1	0	0	0	0	0	0	1	0	0	0	0
S77	2018	O:6,8(C2)	Salmonella Tshiongwe	ST46	Salmonella Newport	Aquatic products	South	S77	0	0	0	0	0	0	0	0	0	0	0	0	0	0	0
S78	2018	O:4(B)	Salmonella Typhimurium	ST19	Salmonella Typhimurium	Aquatic products	South	S78	1	0	0	0	0	0	0	0	0	0	0	0	0	0	0
S79	2019	O:3,10(E1)	Salmonella Muenster	ST321	Salmonella Muenster	Meat and Meat Products	North	S79	0	0	0	0	0	0	0	0	0	0	0	0	0	0	0
S80	2019	O:4(B)	Salmonella Typhimurium	ST19	Salmonella Typhimurium	Meat and Meat Products	North	S80	0	0	0	0	0	0	0	0	0	0	0	0	0	0	0
S81	2017	O:4(B)	Salmonella Typhimurium	ST19	Salmonella Typhimurium	Meat and Meat Products	North	S81	1	0	1	0	1	0	1	0	0	0	0	0	0	0	0
S82	2017	O:4(B)	Salmonella Derby	ST40	Salmonella Derby	Meat and Meat Products	South	S82	1	0	1	0	1	0	1	1	0	0	1	0	0	1	0
S83	2017	O:3,10(E1)	Salmonella London	ST155	Salmonella London	Meat and Meat Products	South	S83	1	0	1	0	1	0	1	1	0	0	0	0	0	1	1
S84	2017	O:3,10(E1)	Salmonella Nchanga	ST155	Salmonella London	Meat and Meat Products	South	S84	1	0	1	0	1	0	1	0	0	0	0	0	0	1	1
S85	2018	O:3,10(E1)	Salmonella London	ST155	Salmonella London	Aquatic products	South	S85	0	0	0	0	0	0	0	0	0	0	0	0	0	0	0
S86	2018	O:4(B)	Salmonella Typhimurium	ST1544	Salmonella Typhimurium	Aquatic products	South	S86	1	1	1	0	0	1	0	0	0	0	0	0	1	0	0
S87	2020	O:4(B)	Salmonella Derby	ST40	Salmonella Derby	Meat and Meat Products	North	S87	0	0	1	0	1	0	0	0	0	0	0	0	0	0	0
S88	2018	O:4(B)	Salmonella Saintpaul	ST27	Salmonella Saintpaul	Aquatic products	South	S88	1	0	1	0	0	0	0	0	0	0	0	0	0	0	0
S89	2018	O:6,8(C2)	Salmonella Goldcost	ST358	Salmonella Goldcoast	Aquatic products	South	S89	0	0	1	0	1	0	0	0	0	0	0	0	0	0	0
S90	2018	O:8(C3)	Salmonella Kentucky	ST198	Salmonella Kentucky	Eggs and Egg Products	North	S90	1	0	0	0	0	1	0	1	0	0	1	0	1	0	0
S91	2018	O:4(B)	Salmonella Chester	ST321	Salmonella Muenster	Eggs and Egg Products	South	S91	0	0	0	0	0	0	0	0	0	0	1	0	1	0	0
S92	2018	O:6,8(C2)	Salmonella Lichfield	ST46	Salmonella Newport	Aquatic products	South	S92	0	0	0	0	0	0	0	0	0	0	0	0	0	0	0
S93	2017	O:6,7(C1)	Salmonella Potsdam	ST2039	Salmonella Potsdam	Meat and Meat Products	North	S93	0	0	0	0	0	0	0	0	0	0	0	0	0	0	0
S94	2017	O:9(D1)	Salmonella Enteritidis	ST11	Salmonella Enteritidis	Meat and Meat Products	South	S94	1	1	0	1	0	1	0	0	0	0	1	0	0	0	0
S95	2018	O:6,7(C1)	Salmonella Romita	ST7937	ST7937	Aquatic products	North	S95	0	0	0	0	0	0	0	0	0	0	0	0	0	0	0
S96	2018	O:4(B)	Salmonella Typhimurium	ST34	Salmonella Typhimurium	Eggs and Egg Products	South	S96	1	1	1	0	1	1	1	1	1	0	1	0	1	0	1
S97	2018	O:6,7(C1)	Salmonella Barelia	ST909	Salmonella Bareilly	Aquatic products	North	S97	0	0	0	0	0	0	0	0	0	0	0	0	0	0	0
S98	2018	O:6,8(C2)	Salmonella Newport	ST46	Salmonella Newport	Aquatic products	North	S98	0	0	0	0	0	0	0	0	0	0	0	0	0	0	0
S99	2018	O:9(D1)	Salmonella Enteritidis	ST34	Salmonella Typhimurium	Others	North	S99	1	1	1	0	0	1	1	0	0	0	1	1	1	0	1
S100	2018	O:6,8(C2)	Salmonella Tshiongwe	ST46	Salmonella Newport	Aquatic products	North	S100	0	0	0	0	0	0	0	0	0	0	0	0	0	0	0
S101	2018	O:4(B)	Salmonella Stanley	ST34	Salmonella Typhimurium	Aquatic products	South	S101	1	1	1	0	1	1	1	1	1	0	0	0	1	0	0
S102	2018	O:4(B)	Salmonella Stanley	ST13	Salmonella Agona	Aquatic products	South	S102	1	1	1	0	0	1	1	0	0	0	0	0	0	0	0
S103	2017	O:6,8(C2)	Salmonella Kottbus	ST1964	Salmonella Kottbus	Meat and Meat Products	South	S103	0	0	0	0	0	0	0	0	0	0	0	0	0	0	0
S104	2017	O:9(D1)	Salmonella Enteritidis	ST11	Salmonella Enteritidis	Meat and Meat Products	North	S104	1	0	0	1	0	0	0	0	0	0	1	0	0	0	0
S105	2019	O:4(B)	Salmonella Agona	ST684	Salmonella Uganda	Meat and Meat Products	North	S105	1	0	1	1	0	1	0	0	0	0	0	0	0	0	1
S106	2019	O:9(D1)	Salmonella Enteritidis	ST11	Salmonella Enteritidis	Meat and Meat Products	North	S106	1	1	0	1	0	1	0	0	1	0	1	1	1	0	0
S107	2016	O:4(B)	Salmonella Agona	ST13	Salmonella Agona	Others	North	S107	1	1	1	0	0	0	1	0	0	0	0	0	0	0	0

## Sheet: CARD
CARD	Sequence type via MLST	AAC(6')-Iy	YojI	sdiA	MdtK	mdtH	mdtG	mdtC	mdtB	mdsC	mdsB	mdsA	marA	kdpE	H-NS	golS	E.coli ampH beta-lactamase	E.coli acrA	emrR	emrB	CRP	cpxA	baeR	bacA	acrB	acrD	FosA7	AAC(6')-Ib-cr	arr-3	oqxA	oqxB	QnrS2	AAC(3)-IV	APH(4)-Ia	catB3	OXA-1	sul3	dfrA12	qacH	ANT(3'')-IIa	tetM	aadA2	cmlA1	sul1	APH(3')-Ia	CTX-M-55	dfrA14	ramA	linG
S1	S.Saintpaul	1	1	1	1	1	1	1	1	1	1	1	1	1	1	1	1	1	1	1	1	1	1	1	1	1	0	0	0	0	0	0	0	0	0	0	0	0	0	0	0	0	0	0	0	0	0	0	0
S2	S.Mbandaka	0	1	1	1	1	1	1	1	1	1	1	1	1	1	1	1	1	1	1	1	1	1	1	1	1	0	0	0	0	0	0	0	0	0	0	0	0	0	0	0	0	0	0	0	0	0	0	0
S3	S.London	0	1	1	1	1	1	1	1	1	1	1	1	1	1	1	1	1	1	1	1	1	1	1	1	1	0	1	1	0	0	0	0	0	0	0	0	0	0	0	0	0	0	1	0	0	0	0	0
S4	S.Indiana	1	1	1	1	1	1	1	1	1	1	1	1	1	1	1	1	1	1	1	1	1	1	1	1	1	0	0	0	0	0	0	0	0	0	0	0	0	0	0	0	0	0	0	0	0	0	0	0
S5	S.Potsdam	1	1	1	1	1	1	1	1	1	1	1	1	1	1	1	1	1	1	1	1	1	1	1	1	1	0	0	0	0	0	0	0	0	0	0	0	0	0	0	0	0	0	0	0	0	0	0	0
S6	S.London	0	1	1	1	1	1	1	1	1	1	1	1	1	1	1	1	1	1	1	1	1	1	1	1	1	0	0	0	0	0	0	0	0	0	0	0	0	0	0	0	0	0	0	0	0	0	0	0
S7	S.Rissen	1	1	1	1	1	1	1	1	1	1	1	1	1	1	1	1	1	1	1	1	1	1	1	1	1	0	0	0	0	0	0	0	0	0	0	1	1	1	1	0	1	0	1	0	0	0	0	0
S8	S.Kentucky	0	1	1	1	1	1	1	1	1	1	1	1	1	1	1	1	1	1	1	1	1	1	1	1	1	0	0	0	0	0	0	0	0	0	0	0	0	0	0	0	0	0	1	1	1	0	1	0
S9	S.Goldcoast	1	1	1	1	1	1	1	1	1	1	1	1	1	1	1	1	1	1	1	1	1	1	1	1	1	0	0	0	0	0	0	0	0	0	0	0	0	0	0	0	0	0	0	0	0	0	0	0
S10	S.Derby	1	1	1	1	1	1	1	1	1	1	1	1	1	1	1	1	1	1	1	1	1	1	1	1	1	1	0	0	0	0	0	0	0	0	0	1	1	1	0	0	1	1	0	0	0	0	0	0
S11	S.Typhimurium	0	1	1	1	1	1	1	1	1	1	1	1	1	1	1	1	1	1	1	1	1	1	1	1	1	0	0	0	0	0	0	0	0	0	0	0	0	0	0	0	0	0	0	0	0	0	0	0
S12	S.Rissen	1	1	1	1	1	1	1	1	1	1	1	1	1	1	1	1	1	1	1	1	1	1	1	1	1	0	0	0	0	0	0	0	0	0	0	1	1	1	1	0	0	0	1	0	0	0	0	0
S13	S.Aberdeen	1	1	1	1	1	1	1	1	1	1	1	1	1	1	1	1	1	1	1	1	1	1	1	1	1	0	0	0	0	0	0	0	0	0	0	0	0	0	0	0	0	0	0	0	0	0	0	0
S14	S.Newport	1	1	1	1	1	1	1	1	1	1	1	1	1	1	1	1	1	1	1	1	1	1	1	1	1	0	0	0	0	0	0	0	0	0	0	0	0	0	0	0	0	0	0	0	0	0	0	0
S15	S.Enteritidis	1	1	1	1	1	1	1	1	1	1	1	1	1	1	1	1	1	1	1	1	1	1	1	1	1	0	0	0	0	0	0	0	0	0	0	0	0	0	0	0	0	0	0	0	0	0	0	0
S16	S.Thompson	1	1	1	1	1	1	1	1	1	1	1	1	1	1	1	1	1	1	1	1	1	1	1	1	1	0	0	0	0	0	0	0	0	0	0	0	0	0	0	0	0	0	0	0	0	0	0	0
S17	S.Rissen	1	1	1	1	1	1	1	1	1	1	1	1	1	1	1	1	1	1	1	1	1	1	1	1	1	0	0	0	0	0	0	0	0	0	0	0	0	0	0	0	0	0	0	0	0	0	0	0
S18	S.London	0	1	1	1	1	1	1	1	1	1	1	1	1	1	1	1	1	1	1	1	1	1	1	1	1	0	1	1	0	0	0	0	0	0	0	0	0	0	0	0	0	0	1	0	0	0	0	0
S19	S.Typhimurium	0	1	1	1	1	1	1	1	1	1	1	1	1	1	1	1	1	1	1	1	1	1	1	1	1	0	0	0	0	0	0	0	0	0	0	0	0	0	0	0	0	0	0	0	0	0	0	0
S20	S.Derby	1	1	1	1	1	1	1	1	1	1	1	1	1	1	1	1	1	1	1	1	1	1	1	1	1	1	0	0	0	0	0	0	0	0	0	0	0	0	0	0	0	0	0	0	0	0	0	0
S21	S.Enteritidis	1	1	1	1	1	1	1	1	1	1	1	1	1	1	1	1	1	1	1	1	1	1	1	1	1	0	0	0	0	0	0	0	0	0	0	0	0	0	0	0	0	0	0	0	0	0	0	0
S23	S.Corvallis	0	1	1	1	1	1	1	1	1	1	1	1	1	1	1	1	1	1	1	1	1	1	1	1	1	0	0	0	0	0	0	0	0	0	0	0	0	0	0	0	0	0	0	0	0	0	0	0
S24	S.London	0	1	1	1	1	1	1	1	1	1	1	1	1	1	1	1	1	1	1	1	1	1	1	1	1	0	0	0	0	0	0	0	0	0	0	0	0	0	0	0	0	0	1	0	0	0	0	0
S26	S.Indiana	1	1	1	1	1	1	1	1	1	1	1	1	1	1	1	1	1	1	1	1	1	1	1	1	1	0	0	0	0	0	0	0	0	0	0	0	0	0	1	0	0	0	0	0	0	1	0	0
S27	S.Aberdeen	1	1	1	1	1	1	1	1	1	1	1	1	1	1	1	1	1	1	1	1	1	1	1	1	1	0	0	0	0	0	0	0	0	0	0	0	0	0	0	0	0	0	0	0	0	0	0	0
S28	S.London	0	1	1	1	1	1	1	1	1	1	1	1	1	1	1	1	1	1	1	1	1	1	1	1	1	0	0	0	0	0	0	0	0	0	0	0	0	0	0	0	0	0	0	0	0	0	0	0
S29	S.Kentucky	0	1	1	1	1	1	1	1	1	1	1	1	1	1	1	1	1	1	1	1	1	1	1	1	1	0	0	0	0	0	0	0	0	0	0	0	0	0	0	0	0	0	0	1	0	0	0	0
S30	S.Derby	1	1	1	1	1	1	1	1	1	1	1	1	1	1	1	1	1	1	1	1	1	1	1	1	1	1	0	0	0	0	0	0	0	0	0	1	1	1	1	1	1	1	0	0	0	0	0	0
S31	S.London	0	1	1	1	1	1	1	1	1	1	1	1	1	1	1	1	1	1	1	1	1	1	1	1	1	0	0	0	0	0	0	0	0	0	0	0	0	0	0	0	0	0	0	0	1	0	0	0
S32	S.Enteritidis	1	1	1	1	1	1	1	1	1	1	1	1	1	1	1	1	1	1	1	1	1	1	1	1	1	0	0	0	0	0	0	0	0	0	0	0	0	0	0	0	0	0	0	0	0	0	0	0
S33	S.Anatum	1	1	1	1	1	1	1	1	1	1	1	1	1	1	1	1	1	1	1	1	1	1	1	1	1	0	0	0	0	0	0	0	0	0	0	0	0	0	0	0	0	0	0	0	0	0	0	0
S34	S.Meleagridis	1	1	1	1	1	1	1	1	1	1	1	1	1	1	1	1	1	1	1	1	1	1	1	1	1	1	1	1	0	0	0	0	0	0	0	0	0	0	0	0	0	0	1	0	1	0	0	0
S35	S.Indiana	1	1	1	1	1	1	1	1	1	1	1	1	1	1	1	1	1	1	1	1	1	1	1	1	1	0	0	0	0	0	0	0	0	0	0	0	0	0	0	0	0	0	0	0	0	0	0	0
S36	S.Typhimurium	0	1	1	1	1	1	1	1	1	1	1	1	1	1	1	1	1	1	1	1	1	1	1	1	1	0	0	0	0	0	0	0	0	0	0	0	0	0	0	0	0	0	0	0	0	0	0	0
S39	S.Derby	1	1	1	1	1	1	1	1	1	1	1	1	1	1	1	1	1	1	1	1	1	1	1	1	1	1	0	0	0	0	0	0	0	0	0	0	1	1	1	1	1	1	0	0	0	0	0	0
S40	S.Rissen	1	1	1	1	1	1	1	1	1	1	1	1	1	1	1	1	1	1	1	1	1	1	1	1	1	0	0	0	0	0	0	0	0	0	0	0	0	0	0	0	0	0	0	0	0	0	0	0
S41	S.Kentucky	0	1	1	1	1	1	1	1	1	1	1	1	1	1	1	1	1	1	1	1	1	1	1	1	1	0	0	0	0	0	0	0	0	0	0	0	0	0	0	0	0	0	1	1	1	1	1	1
S42	S.Meleagridis	1	1	1	1	1	1	1	1	1	1	1	1	1	1	1	1	1	1	1	1	1	1	1	1	1	1	0	0	0	0	0	0	0	0	0	0	0	0	0	0	0	0	0	0	0	0	0	0
S43	S.Kentucky	0	1	1	1	1	1	1	1	1	1	1	1	1	1	1	1	1	1	1	1	1	1	1	1	1	0	0	0	0	0	0	0	0	0	0	0	0	0	1	0	0	0	1	1	1	1	1	1
S44	S.Indiana	1	1	1	1	1	1	1	1	1	1	1	1	1	1	1	1	1	1	1	1	1	1	1	1	1	0	0	0	0	0	0	0	0	0	0	0	0	0	0	0	0	0	0	0	0	0	0	0
S45	S.Typhimurium	0	1	1	1	1	1	1	1	1	1	1	1	1	1	1	1	1	1	1	1	1	1	1	1	1	0	0	0	0	0	0	0	0	0	0	0	0	0	0	0	0	0	0	0	0	0	0	0
S46	S.Hvittingfoss	1	1	1	1	1	1	1	1	1	1	1	1	1	1	1	1	1	1	1	1	1	1	1	1	1	0	0	0	0	0	0	0	0	0	0	0	0	0	0	0	0	0	0	0	0	0	0	0
S47	S.Derby	1	1	1	1	1	1	1	1	1	1	1	1	1	1	1	1	1	1	1	1	1	1	1	1	1	1	1	1	1	1	1	1	1	1	1	1	1	1	1	0	1	1	1	1	0	0	0	0
S48	S.London	0	1	1	1	1	1	1	1	1	1	1	1	1	1	1	1	1	1	1	1	1	1	1	1	1	0	0	0	0	0	0	0	0	0	0	1	1	1	0	0	0	0	0	0	0	0	0	0
S49	S.Indiana	1	1	1	1	1	1	1	1	1	1	1	1	1	1	1	1	1	1	1	1	1	1	1	1	1	0	1	1	1	1	0	1	1	1	1	0	0	0	0	0	0	0	1	0	1	0	0	0
S50	S.Typhimurium	0	1	1	1	1	1	1	1	1	1	1	1	1	1	1	1	1	1	1	1	1	1	1	1	1	0	0	0	0	0	0	0	0	0	0	1	1	1	1	1	1	1	0	0	0	0	0	0
S51	S.London	0	1	1	1	1	1	1	1	1	1	1	1	1	1	1	1	1	1	1	1	1	1	1	1	1	0	0	0	0	0	0	0	0	0	0	1	1	1	0	0	0	0	0	0	0	0	0	0
S52	S.Kentucky	0	1	1	1	1	1	1	1	1	1	1	1	1	1	1	1	1	1	1	1	1	1	1	1	1	0	1	1	0	0	0	1	1	1	1	0	1	0	0	0	1	0	1	1	0	0	0	0
S53	S.Enteritidis	1	1	1	1	1	1	1	1	1	1	1	1	1	1	1	1	1	1	1	1	1	1	1	1	1	0	0	0	0	0	0	0	0	0	0	0	0	0	0	0	0	0	0	0	0	0	0	0
S54	S.Enteritidis	1	1	1	1	1	1	1	1	1	1	1	1	1	1	1	1	1	1	1	1	1	1	1	1	1	0	0	0	0	0	0	0	0	0	0	0	0	0	0	0	0	0	0	0	0	0	0	0
S55	S.Muenster	1	1	1	1	1	1	1	1	1	1	1	1	1	1	1	1	1	1	1	1	1	1	1	1	1	0	0	0	0	0	0	0	0	0	0	1	0	0	0	0	0	0	0	1	1	1	1	1
S56	S.Rissen	1	1	1	1	1	1	1	1	1	1	1	1	1	1	1	1	1	1	1	1	1	1	1	1	1	0	0	0	0	0	0	0	0	0	0	0	0	0	0	0	0	0	0	0	0	0	0	0
S57	S.Rissen	1	1	1	1	1	1	1	1	1	1	1	1	1	1	1	1	1	1	1	1	1	1	1	1	1	0	0	0	0	0	0	0	0	0	0	1	1	1	1	0	1	0	1	0	0	0	0	0
S58	S.Typhimurium	0	1	1	1	1	1	1	1	1	1	1	1	1	1	1	1	1	1	1	1	1	1	1	1	1	0	0	0	0	0	0	0	0	0	0	0	0	0	0	0	0	0	0	0	0	0	0	0
S59	S.Corvallis	0	1	1	1	1	1	1	1	1	1	1	1	1	1	1	1	1	1	1	1	1	1	1	1	1	0	0	0	0	0	0	0	0	0	0	0	0	0	0	0	0	0	0	0	0	0	0	0
S60	S.Corvallis	0	1	1	1	1	1	1	1	1	1	1	1	1	1	1	1	1	1	1	1	1	1	1	1	1	0	0	0	0	0	0	0	0	0	0	0	0	0	0	0	0	0	0	0	0	0	0	0
S61	S.Muenster	1	1	1	1	1	1	1	1	1	1	1	1	1	1	1	1	1	1	1	1	1	1	1	1	1	0	0	0	0	0	0	0	0	0	0	1	0	0	0	0	0	0	0	1	1	1	1	1
S62	S.Derby	1	1	1	1	1	1	1	1	1	1	1	1	1	1	1	1	1	1	1	1	1	1	1	1	1	1	0	0	0	0	0	0	0	0	0	0	0	0	0	0	0	0	0	0	0	0	0	0
S64	S.Enteritidis	1	1	1	1	1	1	1	1	1	1	1	1	1	1	1	1	1	1	1	1	1	1	1	1	1	0	0	0	0	0	0	0	0	0	0	0	0	0	1	0	0	0	1	0	0	0	0	0
S65	S.Typhimurium	0	1	1	1	1	1	1	1	1	1	1	1	1	1	1	1	1	1	1	1	1	1	1	1	1	0	0	0	0	0	0	0	0	0	0	0	0	0	0	0	0	0	0	0	0	0	0	0
S66	S.Derby	1	1	1	1	1	1	1	1	1	1	1	1	1	1	1	1	1	1	1	1	1	1	1	1	1	1	0	0	0	0	0	0	0	0	0	1	1	1	1	1	1	1	0	0	0	0	0	0
S67	S.Derby	1	1	1	1	1	1	1	1	1	1	1	1	1	1	1	1	1	1	1	1	1	1	1	1	1	1	1	1	1	1	1	1	1	1	1	1	1	0	0	0	1	0	1	1	0	0	0	0
S68	S.Meleagridis	1	1	1	1	1	1	1	1	1	1	1	1	1	1	1	1	1	1	1	1	1	1	1	1	1	1	0	0	1	1	0	0	0	0	0	0	0	0	0	0	0	0	0	0	0	0	0	0
S69	S.Kentucky	0	1	1	1	1	1	1	1	1	1	1	1	1	1	1	1	1	1	1	1	1	1	1	1	1	0	0	0	0	0	0	0	0	0	0	0	1	0	1	1	1	1	0	0	0	0	0	0
S70	S.Anatum	1	1	1	1	1	1	1	1	1	1	1	1	1	1	1	1	1	1	1	1	1	1	1	1	1	0	0	0	0	0	0	0	0	0	0	0	0	0	0	0	0	0	0	0	0	0	0	0
S71	S.Typhimurium	0	1	1	1	1	1	1	1	1	1	1	1	1	1	1	1	1	1	1	1	1	1	1	1	1	0	0	0	0	0	0	0	0	0	0	1	1	1	1	1	1	1	0	0	0	0	0	0
S72	S.Kentucky	0	1	1	1	1	1	1	1	1	1	1	1	1	1	1	1	1	1	1	1	1	1	1	1	1	0	0	0	0	0	0	0	0	0	0	0	0	0	0	0	0	0	1	0	0	0	0	0
S73	S.Derby	1	1	1	1	1	1	1	1	1	1	1	1	1	1	1	1	1	1	1	1	1	1	1	1	1	1	0	0	1	1	0	0	0	0	0	0	0	0	0	0	0	0	0	0	0	0	0	0
S74	S.Derby	1	1	1	1	1	1	1	1	1	1	1	1	1	1	1	1	1	1	1	1	1	1	1	1	1	1	1	1	0	0	1	0	0	1	1	0	0	1	1	0	1	1	1	0	0	0	0	0
S75	S.Typhimurium	0	1	1	1	1	1	1	1	1	1	1	1	1	1	1	1	1	1	1	1	1	1	1	1	1	0	0	0	0	0	0	0	0	0	0	0	0	0	0	0	0	0	0	0	0	0	0	0
S76	S.Typhimurium	0	1	1	1	1	1	1	1	1	1	1	1	1	1	1	1	1	1	1	1	1	1	1	1	1	0	0	0	0	0	0	0	0	0	0	0	0	0	0	0	0	0	0	0	0	0	0	0
S77	S.Newport	1	1	1	1	1	1	1	1	1	1	1	1	1	1	1	1	1	1	1	1	1	1	1	1	1	0	0	0	0	0	0	0	0	0	0	0	0	0	0	0	0	0	0	0	0	0	0	0
S78	S.Typhimurium	0	1	1	1	1	1	1	1	1	1	1	1	1	1	1	1	1	1	1	1	1	1	1	1	1	0	0	0	0	0	0	0	0	0	0	0	0	0	0	0	0	0	0	0	0	0	0	0
S79	S.Muenster	1	1	1	1	1	1	1	1	1	1	1	1	1	1	1	1	1	1	1	1	1	1	1	1	1	0	0	0	0	0	0	0	0	0	0	0	0	0	0	0	0	0	0	0	0	0	0	0
S80	S.Typhimurium	0	1	1	1	1	1	1	1	1	1	1	1	1	1	1	1	1	1	1	1	1	1	1	1	1	0	0	0	0	0	0	0	0	0	0	0	0	0	0	0	0	0	0	0	0	0	0	0
S81	S.Typhimurium	0	1	1	1	1	1	1	1	1	1	1	1	1	1	1	1	1	1	1	1	1	1	1	1	1	0	0	0	0	0	0	0	0	0	0	0	0	0	0	0	0	0	0	0	0	0	0	0
S82	S.Derby	1	1	1	1	1	1	1	1	1	1	1	1	1	1	1	1	1	1	1	1	1	1	1	1	1	1	1	1	1	1	1	1	1	1	1	1	1	1	0	0	0	1	1	1	0	0	0	0
S83	S.London	0	1	1	1	1	1	1	1	1	1	1	1	1	1	1	1	1	1	1	1	1	1	1	1	1	0	1	1	0	0	0	0	0	0	0	0	0	0	0	0	0	0	1	0	0	0	0	0
S84	S.London	0	1	1	1	1	1	1	1	1	1	1	1	1	1	1	1	1	1	1	1	1	1	1	1	1	0	0	0	0	0	0	0	0	0	0	0	0	0	0	0	0	0	0	0	0	0	0	0
S85	S.London	0	1	1	1	1	1	1	1	1	1	1	1	1	1	1	1	1	1	1	1	1	1	1	1	1	0	0	0	0	0	0	0	0	0	0	0	0	0	0	0	0	0	0	0	0	0	0	0
S86	S.Typhimurium	0	1	1	1	1	1	1	1	1	1	1	1	1	1	1	1	1	1	1	1	1	1	1	1	1	0	0	0	0	0	0	0	0	0	0	0	0	0	0	0	0	0	0	0	0	0	0	0
S87	S.Derby	1	1	1	1	1	1	1	1	1	1	1	1	1	1	1	1	1	1	1	1	1	1	1	1	1	1	0	0	0	0	0	0	0	0	0	1	0	1	0	0	1	1	0	1	0	0	0	0
S88	S.Saintpaul	1	1	1	1	1	1	1	1	1	1	1	1	1	1	1	1	1	1	1	1	1	1	1	1	1	0	0	0	0	0	0	0	0	0	0	0	0	0	0	0	0	0	0	0	0	0	0	0
S89	S.Goldcoast	1	1	1	1	1	1	1	1	1	1	1	1	1	1	1	1	1	1	1	1	1	1	1	1	1	0	0	0	0	0	0	0	0	0	0	0	0	0	0	0	0	0	0	0	0	0	0	0
S90	S.Kentucky	0	1	1	1	1	1	1	1	1	1	1	1	1	1	1	1	1	1	1	1	1	1	1	1	1	0	0	0	0	0	0	0	0	0	0	0	0	0	0	0	0	0	0	1	0	0	0	0
S91	S.Muenster	1	1	1	1	1	1	1	1	1	1	1	1	1	1	1	1	1	1	1	1	1	1	1	1	1	0	0	0	0	0	0	0	0	0	0	0	0	0	0	0	0	0	0	0	0	0	0	0
S92	S.Newport	1	1	1	1	1	1	1	1	1	1	1	1	1	1	1	1	1	1	1	1	1	1	1	1	1	0	0	0	0	0	0	0	0	0	0	0	0	0	0	0	0	0	0	0	0	0	0	0
S93	S.Potsdam	1	1	1	1	1	1	1	1	1	1	1	1	1	1	1	1	1	1	1	1	1	1	1	1	1	0	0	0	0	0	0	0	0	0	0	0	0	0	0	0	0	0	0	0	0	0	0	0
S94	S.Enteritidis	1	1	1	1	1	1	1	1	1	1	1	1	1	1	1	1	1	1	1	1	1	1	1	1	1	0	0	0	0	0	0	0	0	0	0	0	0	0	0	0	0	0	0	0	0	0	0	0
S95	ST7937	1	1	1	1	1	1	1	1	1	1	1	1	1	1	1	1	1	1	1	1	1	1	1	1	1	0	0	0	0	0	0	0	0	0	0	0	0	0	0	0	0	0	0	0	0	0	0	0
S96	S.Typhimurium	0	1	1	1	1	1	1	1	1	1	1	1	1	1	1	1	1	1	1	1	1	1	1	1	1	0	0	0	0	0	0	0	0	0	0	0	0	0	0	0	0	0	0	0	0	0	0	0
S97	S.Bareilly	1	1	1	1	1	1	1	1	1	1	1	1	1	1	1	1	1	1	1	1	1	1	1	1	1	0	0	0	0	0	0	0	0	0	0	0	0	0	0	0	0	0	0	0	0	0	0	0
S98	S.Newport	1	1	1	1	1	1	1	1	1	1	1	1	1	1	1	1	1	1	1	1	1	1	1	1	1	0	0	0	0	0	0	0	0	0	0	0	0	0	0	0	0	0	0	0	0	0	0	0
S99	S.Typhimurium	0	1	1	1	1	1	1	1	1	1	1	1	1	1	1	1	1	1	1	1	1	1	1	1	1	0	0	0	0	0	0	0	0	0	0	1	0	0	1	0	0	0	0	1	1	1	1	1
S100	S.Newport	1	1	1	1	1	1	1	1	1	1	1	1	1	1	1	1	1	1	1	1	1	1	1	1	1	0	0	0	0	0	0	0	0	0	0	0	0	0	0	0	0	0	0	0	0	0	0	0
S101	S.Typhimurium	0	1	1	1	1	1	1	1	1	1	1	1	1	1	1	1	1	1	1	1	1	1	1	1	1	0	0	0	0	0	0	0	0	0	0	0	0	0	0	0	0	0	0	0	0	0	0	0
S102	S.Agona	1	1	1	1	1	1	1	1	1	1	1	1	1	1	1	1	1	1	1	1	1	1	1	1	1	1	0	0	0	0	0	0	0	0	0	1	0	0	0	0	0	0	0	0	0	1	0	0
S103	S.Kottbus	1	1	1	1	1	1	1	1	1	1	1	1	1	1	1	1	1	1	1	1	1	1	1	1	1	0	0	0	0	0	0	0	0	0	0	0	0	0	0	0	0	0	0	0	0	0	0	0
S104	S.Enteritidis	1	1	1	1	1	1	1	1	1	1	1	1	1	1	1	1	1	1	1	1	1	1	1	1	1	0	0	0	0	0	0	0	0	0	0	0	0	0	0	0	0	0	0	0	0	0	0	0
S105	S.Uganda	1	1	1	1	1	1	1	1	1	1	1	1	1	1	1	1	1	1	1	1	1	1	1	1	1	0	0	0	0	0	0	0	0	0	0	0	0	0	0	0	0	0	0	0	0	0	0	0
S106	S.Enteritidis	1	1	1	1	1	1	1	1	1	1	1	1	1	1	1	1	1	1	1	1	1	1	1	1	1	0	0	0	0	0	0	0	0	0	0	0	0	0	0	0	0	0	0	0	0	0	0	0
S107	S.Agona	1	1	1	1	1	1	1	1	1	1	1	1	1	1	1	1	1	1	1	1	1	1	1	1	1	1	0	0	0	0	0	0	0	0	0	1	0	0	0	0	0	0	0	0	0	1	0	0
[truncated: 44 more columns]

## Sheet: VFDB
VFDB	Sequence type via MLST	Allantion utilization (VF0572)	Mig-14 (VF0395)	SinH (VF0400)	MisL (VF0397)	Type 1 fimbriae (VF0102)	Enterobactin (VF0228)	curli fibers/thin aggregative fimbriae (AGF) (AI094)	MgtBC (VF0106)	Capsule (VF0560)	enterobactin (IA019)	OmpA (VF0236)	Agf (VF0103)	RcsAB (VF0571)	SPI-1 encoded T3SS (SS010)	AcrAB (VF0568)	TTSS(SPI-2 encode) (VF0321)	peritrichous flagella (AI145)	bovine colonization factor (Bcf) (AI058)	TTSS(SPI-1 encode) (VF0116)	SPI-2 encoded T3SS (SS021)	ShdA (VF0398)	RatB (VF0399)	Lpf (VF0105)	LPS (VF0124)	EF-Tu (VF0460)	CdtB (VF0407)	Aerobactin (VF0565)	P fimbriae (VF0220)	TcpC (VF0413)	T6SS (VF0579)	Flagella (VF0394)	SodCI (VF0109)	Spv (VF0107)	Rck (VF0108)	Pef (VF0104)
S1	S.Saintpaul	1	1	1	1	1	1	1	1	1	1	1	1	1	1	1	1	1	1	1	1	1	1	1	0	0	0	0	0	0	0	1	1	0	0	0
S2	S.Mbandaka	1	1	1	1	1	1	1	1	1	1	1	1	1	1	1	1	1	1	1	1	1	1	1	1	0	0	0	0	0	0	0	0	0	0	0
S3	S.London	1	1	1	1	1	1	1	1	1	1	1	1	1	1	1	1	1	1	1	1	0	1	1	0	0	0	0	0	0	0	0	1	0	0	0
S4	S.Indiana	1	1	1	1	1	1	1	1	1	1	1	1	1	1	1	1	1	1	1	1	0	0	0	0	0	1	0	0	0	0	0	0	0	0	0
S5	S.Potsdam	1	1	1	1	1	1	1	1	1	1	1	1	1	1	1	1	1	1	1	1	1	1	1	1	0	0	0	0	0	0	0	0	0	0	0
S6	S.London	1	1	1	1	1	1	1	1	1	1	1	1	1	1	1	1	1	1	1	1	0	1	1	0	0	0	0	0	0	0	0	1	0	0	0
S7	S.Rissen	1	1	1	1	1	1	1	1	1	1	1	1	1	1	1	1	1	1	1	1	1	1	1	1	1	0	0	0	0	0	0	0	0	0	0
S8	S.Kentucky	1	1	1	1	1	1	1	1	1	1	1	1	1	1	1	1	1	1	1	1	0	0	1	0	0	0	0	0	0	0	1	0	0	0	0
S9	S.Goldcoast	1	1	1	1	1	1	1	1	1	1	1	1	1	1	1	1	1	1	1	1	1	1	1	0	0	1	0	0	0	0	0	0	0	0	0
S10	S.Derby	1	1	1	1	1	1	1	1	1	1	1	1	1	1	1	1	1	1	1	1	1	0	0	0	0	0	0	0	0	0	0	0	0	0	0
S11	S.Typhimurium	1	1	1	1	1	1	1	1	1	1	1	1	1	1	1	1	1	1	1	1	1	1	1	0	0	0	0	0	0	0	0	1	1	1	1
S12	S.Rissen	1	1	1	1	1	1	1	1	1	1	1	1	1	1	1	1	1	1	1	1	1	1	1	1	1	0	0	0	0	0	0	0	0	0	0
S13	S.Aberdeen	1	1	1	1	1	1	1	1	1	1	1	1	1	1	1	1	1	1	1	1	1	1	1	0	0	0	0	0	0	0	0	1	0	0	0
S14	S.Newport	1	1	1	1	1	1	1	1	1	1	1	1	1	1	1	1	1	1	1	1	0	1	1	0	0	0	1	0	0	0	0	0	0	0	0
S15	S.Enteritidis	1	1	1	1	1	1	1	1	1	1	1	1	1	1	1	1	1	1	1	1	1	1	1	0	0	0	0	0	0	0	0	1	1	1	1
S16	S.Thompson	1	1	1	1	1	1	1	1	1	1	1	1	1	1	1	1	1	1	1	1	0	1	1	1	0	0	0	0	0	0	0	0	0	0	0
S17	S.Rissen	1	1	1	1	1	1	1	1	1	1	1	1	1	1	1	1	1	1	1	1	0	0	1	1	1	0	0	0	0	0	0	0	0	0	0
S18	S.London	1	1	1	1	1	1	1	1	1	1	1	1	1	1	1	1	1	1	1	1	0	1	1	0	0	0	0	0	0	0	0	1	0	0	0
S19	S.Typhimurium	1	1	1	1	1	1	1	1	1	1	1	1	1	1	1	1	1	1	1	1	1	1	1	0	0	0	0	0	0	0	0	1	0	0	0
S20	S.Derby	1	1	1	1	1	1	1	1	1	1	1	1	1	1	1	1	1	1	1	1	0	0	0	0	0	0	0	0	0	0	0	0	0	0	0
S21	S.Enteritidis	1	1	1	1	1	1	1	1	1	1	1	1	1	1	1	1	1	1	1	1	1	1	1	0	0	0	0	0	0	0	0	1	1	1	1
S23	S.Corvallis	1	1	1	1	1	1	1	1	1	1	1	1	1	1	1	1	1	1	1	1	0	1	0	0	0	0	0	0	0	0	0	0	0	0	0
S24	S.London	1	1	1	1	1	1	1	1	1	1	1	1	1	1	1	1	1	1	1	1	1	1	1	0	0	0	0	0	0	0	0	0	0	0	0
S26	S.Indiana	1	1	1	1	1	1	1	1	1	1	1	1	1	1	1	1	1	1	1	1	0	0	0	0	0	1	0	0	0	0	0	0	0	0	0
S27	S.Aberdeen	1	1	1	1	1	1	1	1	1	1	1	1	1	1	1	1	1	1	1	1	1	1	1	0	0	0	0	0	0	0	1	1	0	0	0
S28	S.London	1	1	1	1	1	1	1	1	1	1	1	1	1	1	1	1	1	1	1	1	0	1	1	0	0	0	0	0	0	0	0	0	0	0	0
S29	S.Kentucky	1	1	1	1	1	1	1	1	1	1	1	1	1	1	1	1	1	1	1	1	0	0	1	0	0	0	0	0	0	0	0	0	0	0	0
S30	S.Derby	1	1	1	1	1	1	1	1	1	1	1	1	1	1	1	1	1	1	1	1	1	0	0	0	0	0	0	0	0	0	0	0	0	0	0
S31	S.London	1	1	1	1	1	1	1	1	1	1	1	1	1	1	1	1	1	1	1	1	1	1	1	0	0	0	0	1	0	0	0	1	0	0	0
S32	S.Enteritidis	1	1	1	1	1	1	1	1	1	1	1	1	1	1	1	1	1	1	1	1	0	1	1	0	0	0	0	0	0	0	0	1	1	1	1
S33	S.Anatum	1	1	1	1	1	1	1	1	1	1	1	1	1	1	1	1	1	1	1	1	0	1	0	0	0	0	0	0	1	0	0	0	0	0	0
S34	S.Meleagridis	1	1	1	1	1	1	1	1	1	1	1	1	1	1	1	1	1	1	1	1	1	0	1	0	0	0	0	1	0	0	0	0	0	0	0
S35	S.Indiana	1	1	1	1	1	1	1	1	1	1	1	1	1	1	1	1	1	1	1	1	0	0	0	0	0	1	0	0	0	0	0	0	0	0	0
S36	S.Typhimurium	1	1	1	1	1	1	1	1	1	1	1	1	1	1	1	1	1	1	1	1	1	1	1	0	0	0	0	0	0	0	0	1	0	0	0
S39	S.Derby	1	1	1	1	1	1	1	1	1	1	1	1	1	1	1	1	1	1	1	1	1	0	0	0	0	0	0	0	0	0	0	0	0	0	0
S40	S.Rissen	1	1	1	1	1	1	1	1	1	1	1	1	1	1	1	1	1	1	1	1	1	0	1	1	1	0	0	0	0	0	0	0	0	0	0
S41	S.Kentucky	1	1	1	1	1	1	1	1	1	1	1	1	1	1	1	1	1	1	1	1	0	0	1	0	0	0	0	0	0	0	0	0	0	0	0
S42	S.Meleagridis	1	1	1	1	1	1	1	1	1	1	1	1	1	1	1	1	1	1	1	1	1	0	1	0	0	0	0	0	0	0	1	0	0	0	0
S43	S.Kentucky	1	1	1	1	1	1	1	1	1	1	1	1	1	1	1	1	1	1	1	1	0	0	1	0	0	0	0	0	0	0	0	0	0	0	0
S44	S.Indiana	1	1	1	1	1	1	1	1	1	1	1	1	1	1	1	1	1	1	1	1	0	0	0	0	0	1	0	0	0	0	0	0	0	0	0
S45	S.Typhimurium	1	1	1	1	1	1	1	1	1	1	1	1	1	1	1	1	1	1	1	1	1	1	1	0	0	0	0	0	0	0	1	1	1	1	1
S46	S.Hvittingfoss	1	1	1	1	1	1	1	1	1	1	1	1	1	1	1	1	1	1	1	1	0	1	1	0	0	0	0	0	0	0	1	0	0	0	0
S47	S.Derby	1	1	1	1	1	1	1	1	1	1	1	1	1	1	1	1	1	1	1	1	0	0	0	0	0	0	0	0	0	0	0	0	0	0	0
S48	S.London	1	1	1	1	1	1	1	1	1	1	1	1	1	1	1	1	1	1	1	1	0	1	1	0	0	0	0	0	0	0	0	1	0	0	0
S49	S.Indiana	1	1	1	1	1	1	1	1	1	1	1	1	1	1	1	1	1	1	1	1	0	0	0	0	0	1	0	1	0	0	0	0	0	0	0
S50	S.Typhimurium	1	1	1	1	1	1	1	1	1	1	1	1	1	1	1	1	1	1	1	1	1	1	1	0	0	0	0	0	0	0	1	1	0	0	0
S51	S.London	1	1	1	1	1	1	1	1	1	1	1	1	1	1	1	1	1	1	1	1	0	1	1	0	0	0	0	0	0	0	0	1	0	0	0
S52	S.Kentucky	1	1	1	1	1	1	1	1	1	1	1	1	1	1	1	1	1	1	1	1	0	0	1	0	0	0	0	0	0	0	1	0	0	0	0
S53	S.Enteritidis	1	1	1	1	1	1	1	1	1	1	1	1	1	1	1	1	1	1	1	1	1	1	1	0	0	0	0	0	0	0	0	1	1	1	1
S54	S.Enteritidis	1	1	1	1	1	1	1	1	1	1	1	1	1	1	1	1	1	1	1	1	1	1	1	0	0	0	0	0	0	0	0	1	1	1	1
S55	S.Muenster	0	1	1	1	1	1	1	1	1	1	1	1	1	1	1	1	1	1	1	1	0	0	0	0	0	1	0	0	0	0	1	0	0	0	0
S56	S.Rissen	1	1	1	1	1	1	1	1	1	1	1	1	1	1	1	1	1	1	1	1	0	1	1	1	1	0	0	0	0	0	0	0	0	0	0
S57	S.Rissen	1	1	1	1	1	1	1	1	1	1	1	1	1	1	1	1	1	1	1	1	1	1	1	1	1	0	0	0	0	0	0	0	0	0	0
S58	S.Typhimurium	1	1	1	1	1	1	1	1	1	1	1	1	1	1	1	1	1	1	1	1	1	1	1	0	0	0	0	0	0	0	1	1	1	1	1
S59	S.Corvallis	1	1	1	1	1	1	1	1	1	1	1	1	1	1	1	1	1	1	1	1	0	1	0	0	0	0	0	0	0	0	0	0	0	0	0
S60	S.Corvallis	1	1	1	1	1	1	1	1	1	1	1	1	1	1	1	1	1	1	1	1	1	1	0	0	0	0	0	0	0	0	0	0	0	0	0
S61	S.Muenster	0	1	1	1	1	1	1	1	1	1	1	1	1	1	1	1	1	1	1	1	0	0	0	0	0	1	0	0	0	0	1	0	0	0	0
S62	S.Derby	1	1	1	1	1	1	1	1	1	1	1	1	1	1	1	1	1	1	1	1	1	0	0	0	0	0	0	0	0	0	0	0	0	0	0
S64	S.Enteritidis	1	1	1	1	1	1	1	1	1	1	1	1	1	1	1	1	1	1	1	1	0	1	1	0	0	0	0	0	0	0	0	1	0	0	0
S65	S.Typhimurium	1	1	1	1	1	1	1	1	1	1	1	1	1	1	1	1	1	1	1	1	1	1	1	0	0	0	0	0	0	0	1	1	1	1	1
S66	S.Derby	1	1	1	1	1	1	1	1	1	1	1	1	1	1	1	1	1	1	1	1	1	0	0	0	0	0	0	0	0	0	0	0	0	0	0
S67	S.Derby	1	1	1	1	1	1	1	1	1	1	1	1	1	1	1	1	1	1	1	1	1	0	0	0	0	0	0	0	0	0	0	0	0	0	0
S68	S.Meleagridis	1	1	1	1	1	1	1	1	1	1	1	1	1	1	1	1	1	1	1	1	1	0	1	0	0	0	0	0	0	0	1	0	0	0	0
S69	S.Kentucky	1	1	1	1	1	1	1	1	1	1	1	1	1	1	1	1	1	1	1	1	1	1	1	0	0	0	0	0	0	0	1	1	0	0	0
S70	S.Anatum	1	1	1	1	1	1	1	1	1	1	1	1	1	1	1	1	1	1	1	1	0	1	0	0	0	0	0	0	1	0	0	0	0	0	0
S71	S.Typhimurium	1	1	1	1	1	1	1	1	1	1	1	1	1	1	1	1	1	1	1	1	1	1	1	0	0	0	0	0	0	0	1	1	0	0	0
S72	S.Kentucky	1	1	1	1	1	1	1	1	1	1	1	1	1	1	1	1	1	1	1	1	0	0	1	0	0	0	0	0	0	0	0	0	0	0	0
S73	S.Derby	1	1	1	1	1	1	1	1	1	1	1	1	1	1	1	1	1	1	1	1	0	0	0	0	0	0	0	0	0	0	0	0	0	0	0
S74	S.Derby	1	1	1	1	1	1	1	1	1	1	1	1	1	1	1	1	1	1	1	1	0	0	0	0	0	0	0	0	0	0	0	0	0	0	0
S75	S.Typhimurium	1	1	1	1	1	1	1	1	1	1	1	1	1	1	1	1	1	1	1	1	1	1	1	0	0	0	0	0	0	0	1	1	1	1	1
S76	S.Typhimurium	1	1	1	1	1	1	1	1	1	1	1	1	1	1	1	1	1	1	1	1	1	1	1	0	0	0	0	0	0	0	1	1	1	1	1
S77	S.Newport	1	1	1	1	1	1	1	1	1	1	1	1	1	1	1	1	1	1	1	1	1	1	1	0	0	0	1	0	0	0	0	0	0	0	0
S78	S.Typhimurium	1	1	1	1	1	1	1	1	1	1	1	1	1	1	1	1	1	1	1	1	1	1	1	0	0	0	0	0	0	0	1	1	1	1	1
S79	S.Muenster	0	1	1	1	1	1	1	1	1	1	1	1	1	1	1	1	1	1	1	1	0	0	0	0	0	1	0	0	0	0	1	0	0	0	0
S80	S.Typhimurium	1	1	1	1	1	1	1	1	1	1	1	1	1	1	1	1	1	1	1	1	1	1	1	0	0	0	0	0	0	0	1	1	1	1	1
S81	S.Typhimurium	1	1	1	1	1	1	1	1	1	1	1	1	1	1	1	1	1	1	1	1	1	1	1	0	0	0	0	0	0	0	1	1	1	1	1
S82	S.Derby	1	1	1	1	1	1	1	1	1	1	1	1	1	1	1	1	1	1	1	1	1	0	0	0	0	0	0	0	0	0	0	0	0	0	0
S83	S.London	1	1	1	1	1	1	1	1	1	1	1	1	1	1	1	1	1	1	1	1	1	1	1	0	0	0	0	0	0	0	0	1	0	0	0
S84	S.London	1	1	1	1	1	1	1	1	1	1	1	1	1	1	1	1	1	1	1	1	0	1	1	0	0	0	0	0	0	0	0	1	0	0	0
S85	S.London	1	1	1	1	1	1	1	1	1	1	1	1	1	1	1	1	1	1	1	1	0	1	1	0	0	0	0	0	0	0	0	1	0	0	0
S86	S.Typhimurium	1	1	1	1	1	1	1	1	1	1	1	1	1	1	1	1	1	1	1	1	1	1	1	0	0	0	0	0	0	0	1	1	1	1	1
S87	S.Derby	1	1	1	1	1	1	1	1	1	1	1	1	1	1	1	1	1	1	1	1	1	0	0	0	0	0	0	0	0	0	0	0	0	0	0
S88	S.Saintpaul	1	1	1	1	1	1	1	1	1	1	1	1	1	1	1	1	1	1	1	1	1	1	1	0	0	0	0	0	0	0	1	1	0	0	0
S89	S.Goldcoast	0	1	1	1	1	1	1	1	1	1	1	1	1	1	1	1	1	1	1	1	0	1	0	0	0	1	0	0	0	0	0	0	0	0	0
S90	S.Kentucky	1	1	1	1	1	1	1	1	1	1	1	1	1	1	1	1	1	1	1	1	0	0	1	0	0	0	0	0	0	0	1	0	0	0	0
S91	S.Muenster	0	1	1	1	1	1	1	1	1	1	1	1	1	1	1	1	1	1	1	1	0	1	0	0	0	1	0	0	0	0	1	1	0	0	0
S92	S.Newport	1	1	1	1	1	1	1	1	1	1	1	1	1	1	1	1	1	1	1	1	0	1	1	0	0	0	0	0	0	0	0	0	0	0	0
S93	S.Potsdam	1	1	1	1	1	1	1	1	1	1	1	1	1	1	1	1	1	1	1	1	1	1	1	1	0	0	0	0	0	0	0	0	0	0	0
S94	S.Enteritidis	1	1	1	1	1	1	1	1	1	1	1	1	1	1	1	1	1	1	1	1	1	1	1	0	0	0	0	0	0	0	0	1	1	1	1
S95	ST7937	1	1	1	1	1	1	1	1	1	1	1	1	1	1	1	1	1	1	1	1	1	1	1	1	0	0	0	0	0	0	1	0	0	0	0
S96	S.Typhimurium	1	1	1	1	1	1	1	1	1	1	1	1	1	1	1	1	1	1	1	1	1	1	1	0	0	0	0	0	0	0	0	1	0	0	0
S97	S.Bareilly	1	1	1	1	1	1	1	1	1	1	1	1	1	1	1	1	1	1	1	1	1	1	1	1	0	0	0	0	0	0	0	0	0	0	0
S98	S.Newport	1	1	1	1	1	1	1	1	1	1	1	1	1	1	1	1	1	1	1	1	1	1	1	0	0	0	1	0	0	0	0	0	0	0	0
S99	S.Typhimurium	1	1	1	1	1	1	1	1	1	1	1	1	1	1	1	1	1	1	1	1	1	1	1	0	0	0	0	0	0	0	0	1	0	0	0
S100	S.Newport	1	1	1	1	1	1	1	1	1	1	1	1	1	1	1	1	1	1	1	1	0	1	1	0	0	0	1	0	0	0	0	0	0	0	0
S101	S.Typhimurium	1	0	1	1	1	1	1	1	1	1	1	1	1	1	1	1	1	1	1	1	1	1	1	0	0	0	0	0	0	0	0	1	0	0	0
S102	S.Agona	1	1	1	1	1	1	1	1	1	1	1	1	1	1	1	1	1	1	1	1	0	0	1	0	0	0	0	0	0	1	0	0	0	0	0
S103	S.Kottbus	1	1	1	1	1	1	1	1	1	1	1	1	1	1	1	1	1	1	1	1	1	0	0	0	0	0	0	0	0	0	1	0	0	0	0
S104	S.Enteritidis	1	1	1	1	1	1	1	1	1	1	1	1	1	1	1	1	1	1	1	1	1	1	1	0	0	0	0	0	0	0	0	1	1	1	1
S105	S.Uganda	1	1	1	1	1	1	1	1	1	1	1	1	1	1	1	1	1	1	1	1	0	0	0	0	0	0	0	0	0	0	1	0	0	0	0
S106	S.Enteritidis	1	1	1	1	1	1	1	1	1	1	1	1	1	1	1	1	1	1	1	1	1	1	1	0	0	0	0	0	0	0	0	1	0	0	0
S107	S.Agona	1	1	1	1	1	1	1	1	1	1	1	1	1	1	1	1	1	1	1	1	0	0	1	0	0	0	0	0	0	1	0	0	0	0	0

## Sheet: Plasmid
Plasmid	Sequence type via MLST	Col(pHAD28)_1	Col156_1	Col440I_1	Col440II_1	Col8282_1	ColRNAI_1	IncB/O/K/Z_1	IncC_1	IncFIA(HI1)_1	IncFIA_1	IncFIB(AP001918)_1	IncFIB(H89-PhagePlasmid)_1	IncFIB(K)(pCAV1099-114)_1	IncFIB(K)_1	IncFIB(pB171)_1	IncFIB(pN55391)_1	IncFIB(S)_1	IncFIC(FII)_1	IncFII(29)_1	IncFII(K)_1	IncFII(p96A)_1	IncFII(pCoo)_1	IncFII(pCRY)_1	IncFII(pHN7A8)_1	IncFII(pKP91)_1	IncFII(pSFO)_1	IncFII(S)_1	IncFII(SARC14)_1	IncFII(Yp)_1	IncFII_1	IncHI1A_1	IncHI1B(R27)_1_R27	IncHI2_1	IncHI2A_1	IncI(Gamma)_1	IncI1-I(Gamma)_1	IncI2_1	IncM1_1	IncN_1	IncP1_2	IncQ1_1	IncR_1	IncX1_1	IncX1_4	IncX3_1	IncX4_2	IncY_1	p0111_1
S1	S.Saintpaul	1	0	0	0	0	0	0	0	0	0	0	1	0	0	0	0	0	0	0	0	1	0	0	0	0	0	0	0	1	0	0	0	0	0	0	0	0	0	0	0	0	0	0	0	0	0	0	0
S2	S.Mbandaka	0	0	0	0	0	0	0	0	0	0	0	0	0	0	0	0	0	0	0	0	0	0	0	0	0	0	0	0	0	0	0	0	0	0	0	0	0	0	0	0	0	0	0	0	0	0	0	0
S3	S.London	1	0	0	0	0	0	0	1	0	0	0	0	0	1	0	0	0	0	0	1	0	0	0	0	1	0	1	0	0	0	0	0	1	1	0	0	0	0	0	1	0	0	0	0	0	0	0	0
S4	S.Indiana	0	0	0	0	0	0	0	0	0	0	0	0	0	0	0	0	0	0	1	0	0	0	0	0	0	0	0	0	0	0	0	0	0	0	0	0	0	0	0	0	0	0	0	0	0	0	0	0
S5	S.Potsdam	1	0	0	1	0	1	0	0	0	0	0	0	0	0	0	0	0	0	1	0	0	0	0	0	0	0	0	0	0	0	0	0	0	0	0	0	0	0	0	0	0	0	0	0	0	0	0	1
S6	S.London	0	0	0	0	0	0	0	0	0	0	0	0	0	0	0	0	0	0	0	0	0	0	0	0	0	0	1	0	1	0	0	0	0	0	0	0	0	0	0	0	0	0	0	0	0	0	0	0
S7	S.Rissen	1	0	0	0	0	1	0	0	0	0	1	0	0	0	0	0	0	0	0	0	0	0	0	0	1	0	0	0	0	0	0	0	0	1	0	0	0	0	0	0	1	1	1	0	0	0	1	0
S8	S.Kentucky	0	0	0	0	0	1	0	0	0	0	0	0	0	0	0	1	0	0	0	1	0	0	0	1	0	0	0	0	0	0	0	0	1	1	0	0	0	0	1	0	0	0	0	0	0	0	0	0
S9	S.Goldcoast	0	0	0	0	0	0	0	0	0	0	0	0	0	0	0	0	0	0	1	0	0	0	0	0	0	0	0	0	0	0	0	0	0	0	0	0	0	0	0	0	0	0	0	0	0	0	0	0
S10	S.Derby	1	0	1	0	0	1	0	1	0	0	1	0	0	1	0	0	0	0	0	1	0	0	0	0	0	0	0	0	0	0	1	1	1	0	0	0	0	0	0	0	0	0	0	0	0	1	0	0
S11	S.Typhimurium	0	0	0	0	0	0	0	0	0	0	0	1	0	0	0	0	0	0	0	0	0	0	0	0	0	0	1	0	1	0	0	0	0	0	0	0	0	0	0	0	0	0	0	0	0	0	0	0
S12	S.Rissen	1	0	0	0	0	0	0	0	0	0	0	0	0	1	0	0	0	0	0	0	0	0	0	0	1	0	0	0	0	0	0	0	0	1	0	0	0	0	0	0	1	1	1	0	0	0	1	0
S13	S.Aberdeen	0	0	0	0	0	0	0	0	0	0	0	0	0	0	0	0	0	0	1	0	0	0	0	0	0	0	1	0	0	0	0	0	0	0	0	0	0	0	0	0	0	0	0	0	0	0	0	0
S14	S.Newport	0	0	0	0	0	0	0	0	0	0	0	0	0	0	0	0	0	0	1	0	0	0	0	0	0	0	0	0	0	0	0	0	0	0	0	0	0	0	0	0	0	0	0	0	0	0	0	0
S15	S.Enteritidis	0	0	0	0	0	0	0	0	0	0	0	0	0	0	0	0	1	0	0	0	0	0	0	0	0	0	1	0	0	0	0	0	0	0	0	0	0	0	0	0	0	0	1	0	0	0	0	0
S16	S.Thompson	0	0	0	0	0	0	0	0	0	0	0	0	0	0	0	0	0	0	0	0	0	0	0	0	0	0	0	0	0	0	0	0	1	0	0	0	0	0	0	0	0	0	0	0	0	0	0	0
S17	S.Rissen	1	0	0	0	0	0	0	1	1	0	0	0	0	0	0	0	0	0	0	0	0	0	0	0	0	0	0	0	0	0	0	0	0	1	0	0	0	0	0	0	1	1	0	0	0	0	0	0
S18	S.London	0	0	0	0	0	0	0	1	0	0	1	0	0	1	0	0	0	0	0	1	0	0	0	0	1	0	1	0	0	0	0	0	1	1	0	0	0	0	0	1	0	0	0	0	0	0	0	0
S19	S.Typhimurium	1	0	0	0	0	0	0	0	0	0	1	1	0	0	0	0	0	0	0	1	0	1	0	0	1	0	0	0	1	0	0	0	0	1	0	0	0	0	0	0	1	0	0	0	0	1	0	0
S20	S.Derby	1	0	0	0	0	0	0	0	0	0	0	0	0	1	0	0	0	0	0	0	0	0	0	0	0	0	0	0	1	0	0	0	0	0	0	0	0	0	0	0	0	0	0	0	0	1	0	0
S21	S.Enteritidis	0	0	0	0	0	0	0	0	0	0	0	0	0	0	0	0	1	0	0	0	0	0	0	0	0	0	0	0	0	0	0	0	0	0	0	0	0	0	0	0	0	0	1	0	0	0	0	0
S23	S.Corvallis	1	0	0	0	0	0	0	0	0	0	0	0	0	0	0	0	0	0	1	0	0	0	0	0	0	0	0	0	0	0	0	0	0	0	0	0	0	0	0	0	1	0	0	0	0	0	0	0
S24	S.London	0	0	0	0	0	0	0	1	0	0	0	0	0	1	0	0	0	0	0	0	0	0	0	0	0	0	0	0	1	0	0	0	1	0	1	1	0	0	0	0	0	1	0	0	0	0	0	1
S26	S.Indiana	0	0	0	0	0	0	0	1	0	0	0	0	0	0	0	0	0	0	1	0	0	0	0	0	0	0	0	0	0	0	0	0	1	0	0	0	0	0	0	0	0	0	0	0	0	0	0	0
S27	S.Aberdeen	0	0	0	0	0	0	0	0	0	0	0	0	0	0	0	0	0	0	1	0	0	0	0	0	0	0	0	0	1	0	0	0	0	0	0	0	0	0	0	0	0	0	0	0	0	0	0	0
S28	S.London	0	0	0	0	0	0	0	0	0	0	0	0	0	0	0	0	0	0	0	0	0	0	0	0	0	0	1	0	1	0	0	0	0	0	0	0	0	0	0	0	0	0	0	0	0	0	0	1
S29	S.Kentucky	0	0	0	0	0	0	0	1	0	0	0	0	0	0	0	1	0	0	0	1	0	0	0	0	0	0	0	0	0	0	0	0	0	0	0	0	0	1	0	0	0	0	0	0	0	0	0	0
S30	S.Derby	0	0	0	0	0	1	0	1	1	0	0	0	0	1	0	0	0	0	0	1	0	0	0	0	0	0	0	0	0	0	1	1	1	0	0	0	0	0	0	0	1	1	1	0	0	1	0	0
S31	S.London	1	0	0	0	0	0	0	0	0	0	0	0	0	0	0	0	0	0	0	0	0	0	0	0	0	0	1	0	0	0	0	0	0	0	0	0	0	0	0	0	0	0	0	0	0	0	0	0
S32	S.Enteritidis	0	0	0	0	0	0	0	0	0	0	0	0	0	0	0	0	1	0	0	0	0	0	0	0	0	0	1	0	0	0	0	0	0	0	0	0	0	0	0	0	0	0	1	0	0	0	0	0
S33	S.Anatum	1	0	0	0	0	1	0	0	0	0	0	0	0	0	0	0	0	0	0	0	0	0	0	0	0	0	0	0	0	0	0	0	0	0	0	0	0	0	0	0	0	0	1	0	0	0	0	0
S34	S.Meleagridis	1	0	0	0	0	0	0	1	0	0	0	0	0	1	0	0	0	0	0	1	0	0	0	0	1	0	0	0	0	0	0	0	0	0	0	1	0	0	0	1	0	0	0	0	0	0	0	1
S35	S.Indiana	0	0	0	0	0	0	0	0	0	0	0	0	0	0	0	0	0	0	1	0	0	0	0	0	0	0	0	0	0	0	0	0	0	0	0	0	0	0	0	0	0	0	0	0	0	0	0	0
S36	S.Typhimurium	0	0	0	0	0	0	0	0	0	0	1	1	0	0	0	0	0	0	0	1	0	0	0	0	1	0	0	0	1	0	0	0	0	1	0	0	0	0	0	0	0	0	0	0	0	1	0	0
S39	S.Derby	0	0	1	0	0	1	0	1	1	0	0	0	0	1	0	0	0	0	0	0	0	0	0	0	0	0	0	0	0	0	1	1	1	0	0	1	0	0	0	0	0	1	0	0	0	1	1	0
S40	S.Rissen	1	0	0	0	0	0	0	0	0	0	0	0	0	0	0	0	0	0	0	0	0	0	0	0	0	0	0	0	0	0	0	0	0	1	0	0	0	0	0	0	1	0	1	0	0	0	0	0
S41	S.Kentucky	1	0	0	0	0	0	0	1	0	0	1	0	0	0	0	1	0	0	0	0	0	0	0	1	1	0	0	0	0	0	0	0	1	1	1	1	0	0	1	1	0	0	0	0	0	0	0	0
S42	S.Meleagridis	0	0	0	0	0	0	0	0	0	0	0	0	0	0	0	0	0	0	0	0	0	0	0	0	0	0	0	0	1	0	0	0	0	0	0	0	0	0	0	0	0	0	0	0	0	0	0	0
S43	S.Kentucky	1	0	0	0	0	0	0	1	0	0	1	0	0	0	0	1	0	0	0	0	0	0	0	1	1	0	0	0	0	0	0	0	1	1	1	1	0	0	1	0	0	0	0	0	0	0	0	0
S44	S.Indiana	0	0	0	0	0	0	0	0	0	0	0	0	0	0	0	0	0	0	1	0	0	0	0	0	0	0	0	0	0	0	0	0	0	0	0	0	0	0	0	0	0	0	0	0	0	0	0	0
S45	S.Typhimurium	0	0	0	0	0	0	0	0	0	0	0	1	0	0	0	0	1	0	0	0	0	0	0	0	0	0	0	0	1	0	0	0	0	0	0	0	0	0	0	0	0	0	0	0	0	0	0	0
S46	S.Hvittingfoss	0	0	0	0	0	0	0	0	0	0	0	0	0	0	0	0	0	0	0	0	0	0	0	0	0	0	1	0	0	0	0	0	0	0	0	0	0	0	0	0	0	0	0	0	0	0	0	0
S47	S.Derby	0	0	0	0	0	1	0	1	0	0	0	0	0	0	0	0	0	0	0	1	0	0	0	0	0	0	0	0	0	0	0	0	1	0	0	1	0	0	0	1	0	1	0	0	0	0	0	1
S48	S.London	0	0	0	0	0	0	0	1	1	0	0	0	0	0	0	0	0	0	0	0	0	0	0	0	1	0	0	0	0	0	0	0	1	0	0	0	0	0	0	0	0	1	0	0	0	0	1	0
S49	S.Indiana	1	0	1	0	0	0	0	1	0	1	1	0	0	0	1	0	0	0	1	0	0	1	0	1	1	0	1	0	0	0	1	0	1	1	0	0	1	0	0	0	1	0	0	0	1	0	1	0
S50	S.Typhimurium	0	0	0	0	0	1	0	0	1	0	0	0	0	1	0	0	0	0	0	0	0	0	0	0	1	0	0	0	0	1	1	1	1	0	0	1	0	0	0	0	0	0	0	0	0	0	0	0
S51	S.London	1	0	0	0	0	0	0	1	1	0	0	0	0	0	0	0	0	0	0	0	0	0	1	0	1	0	0	0	0	0	0	0	1	0	0	0	0	0	0	0	0	1	0	0	0	0	1	0
S52	S.Kentucky	1	0	0	0	0	1	0	0	0	0	0	0	0	0	0	1	0	0	0	0	0	0	0	0	1	0	0	0	0	0	0	0	1	1	0	0	0	0	0	0	0	1	0	0	0	0	0	0
S53	S.Enteritidis	0	0	0	0	0	0	0	0	0	0	0	0	0	0	0	0	0	0	0	0	0	0	0	0	0	0	1	0	0	0	0	0	0	0	0	0	0	0	0	0	0	0	0	0	0	0	0	0
S54	S.Enteritidis	0	0	0	0	0	0	0	0	0	0	0	0	0	0	0	0	1	0	0	0	0	0	0	0	0	0	1	0	0	0	0	0	0	0	0	0	0	0	0	0	0	0	0	0	1	0	0	0
S55	S.Muenster	0	0	0	0	0	0	0	1	1	0	0	0	0	0	0	0	0	0	0	0	0	0	0	0	1	0	1	0	0	0	0	0	1	1	0	0	0	0	0	0	0	0	0	0	0	0	1	0
S56	S.Rissen	1	0	0	0	0	0	0	1	1	0	0	0	0	1	0	0	0	0	0	0	0	0	0	0	0	0	0	0	0	0	0	0	0	1	0	0	0	0	0	0	1	1	0	0	0	0	0	0
S57	S.Rissen	1	1	0	0	0	0	0	0	0	0	0	0	0	1	0	0	1	0	0	0	0	0	0	0	1	0	0	0	0	0	0	0	0	0	0	0	0	0	0	0	1	0	1	0	0	0	1	0
S58	S.Typhimurium	0	0	0	0	0	0	0	0	0	0	0	1	0	0	0	0	0	0	0	0	0	0	0	0	0	0	1	0	1	0	0	0	0	0	0	0	0	0	0	0	0	0	0	0	0	0	0	0
S59	S.Corvallis	1	0	0	0	0	0	0	0	0	0	0	0	0	1	0	0	0	0	1	0	0	0	0	0	0	0	0	0	0	0	0	0	0	0	0	0	0	0	0	0	0	0	0	0	0	0	0	0
S60	S.Corvallis	1	0	0	0	0	0	0	0	0	0	0	0	0	1	0	0	0	0	1	0	0	0	0	1	0	0	0	0	0	0	0	0	0	0	0	0	0	0	0	0	0	0	0	0	0	0	0	1
S61	S.Muenster	0	0	0	0	0	0	0	1	1	0	0	0	0	0	0	0	0	0	0	1	0	0	0	0	1	0	1	0	0	0	0	0	1	1	0	0	0	0	0	0	0	0	0	0	0	0	1	0
S62	S.Derby	1	0	0	0	0	0	0	0	0	0	0	0	0	0	0	0	0	0	0	0	0	0	0	0	0	0	0	0	0	0	0	0	0	0	0	0	0	0	1	0	0	0	0	0	0	1	0	0
S64	S.Enteritidis	0	0	0	0	0	1	0	0	0	0	0	0	0	0	0	0	0	0	0	0	0	0	0	0	0	0	0	0	0	0	0	0	0	1	0	0	0	0	0	0	0	0	0	0	1	0	0	0
S65	S.Typhimurium	0	0	0	0	0	0	0	0	0	0	0	1	0	0	0	0	0	0	0	1	0	0	0	0	0	0	1	0	1	1	0	0	1	1	0	0	0	0	0	0	0	0	0	0	0	0	0	1
S66	S.Derby	1	0	1	0	0	0	0	1	1	0	0	0	0	1	0	0	0	0	0	0	0	0	0	0	0	0	0	0	1	1	1	1	1	0	0	0	0	0	0	0	0	1	0	0	0	1	0	0
S67	S.Derby	0	0	0	0	0	1	0	0	0	0	0	0	0	1	0	0	0	0	0	0	0	0	0	0	1	0	0	0	0	0	0	0	1	0	0	1	0	0	0	1	0	1	0	0	0	1	0	0
S68	S.Meleagridis	0	0	0	0	0	0	0	0	1	0	0	0	0	1	0	0	0	0	0	0	0	0	0	0	0	0	0	0	1	1	0	0	1	0	0	0	0	0	1	0	0	1	0	0	0	0	0	0
S69	S.Kentucky	1	0	0	0	0	1	0	0	0	0	0	0	0	1	0	0	0	0	0	0	0	0	0	0	1	0	0	0	0	0	1	1	1	0	0	0	0	0	0	0	0	1	0	0	0	0	0	0
S70	S.Anatum	1	0	0	0	1	1	0	0	0	0	0	0	0	0	0	0	0	0	0	0	0	0	0	0	0	0	0	0	0	0	0	0	0	0	0	0	0	0	0	0	0	0	0	0	0	0	0	0
S71	S.Typhimurium	0	0	0	0	0	1	0	1	1	0	0	0	0	1	0	0	0	0	0	0	1	1	0	0	1	0	0	0	0	1	1	1	1	0	0	0	0	0	0	0	0	0	0	0	0	0	0	0
S72	S.Kentucky	0	0	0	0	0	0	0	0	0	0	0	0	0	0	0	1	0	0	0	0	0	0	0	1	1	0	0	0	0	0	0	0	0	0	0	1	0	0	0	0	0	0	0	0	0	0	0	0
S73	S.Derby	0	0	0	0	0	1	0	0	0	0	0	0	0	1	0	0	0	0	0	1	0	0	0	0	0	0	0	0	0	0	0	0	1	1	0	0	0	0	0	0	0	1	0	0	0	1	0	0
S74	S.Derby	0	0	0	0	0	0	0	0	0	0	0	0	0	0	0	0	0	0	0	0	0	0	0	0	1	0	0	0	1	0	0	0	0	0	0	1	0	0	0	0	0	0	0	0	0	0	0	0
S75	S.Typhimurium	0	0	0	0	0	0	0	0	0	0	0	1	0	0	0	0	0	0	0	1	0	0	0	0	0	0	1	0	1	1	0	0	1	1	0	0	0	0	0	0	0	0	0	0	0	0	0	1
S76	S.Typhimurium	0	0	0	0	0	0	0	0	0	0	0	1	0	0	0	0	0	0	0	0	0	0	0	0	0	0	1	0	1	0	0	0	0	0	0	0	0	0	0	0	0	0	0	0	0	0	0	0
S77	S.Newport	0	0	0	0	0	0	0	0	0	0	0	0	0	0	0	0	0	0	1	0	0	0	0	0	0	0	0	0	0	0	0	0	0	1	0	0	0	0	0	0	0	0	0	0	0	0	0	0
S78	S.Typhimurium	0	0	0	0	0	0	0	0	0	0	0	1	0	0	0	0	1	0	0	0	0	0	0	0	0	0	0	0	1	0	0	0	0	0	0	0	0	0	0	0	0	0	0	0	0	0	0	0
S79	S.Muenster	0	0	0	0	0	0	0	0	0	0	0	0	0	0	0	0	0	0	0	0	0	0	0	0	0	0	0	0	0	0	0	0	0	0	0	0	0	0	0	0	0	0	0	0	0	0	0	0
S80	S.Typhimurium	0	0	0	0	0	0	0	0	0	0	0	0	0	0	0	0	0	0	0	0	0	0	0	0	0	0	1	0	1	0	0	0	0	0	0	0	0	0	0	0	0	0	0	0	0	0	0	0
S81	S.Typhimurium	0	0	0	0	0	0	0	0	0	0	0	1	0	0	0	0	0	0	0	1	0	0	0	0	0	0	1	0	1	1	0	0	1	1	0	0	0	0	0	0	0	0	0	0	0	0	0	1
S82	S.Derby	0	0	0	0	0	1	0	0	0	0	0	0	0	0	0	0	0	0	0	1	0	0	0	0	0	0	0	0	0	0	0	0	1	0	0	1	0	0	0	1	0	1	0	0	0	0	0	0
S83	S.London	0	0	0	0	0	0	0	1	0	0	0	0	0	1	0	0	0	0	0	1	0	0	0	0	1	0	0	0	1	1	0	0	0	0	0	0	0	0	0	1	0	0	0	0	0	0	0	1
S84	S.London	0	0	0	0	0	0	0	0	0	0	0	0	0	0	0	0	0	0	0	0	0	0	0	0	0	0	1	0	0	0	0	0	0	0	0	0	0	0	0	0	0	0	0	0	0	0	0	0
S85	S.London	0	0	0	0	0	0	0	0	0	0	0	0	0	0	0	0	0	0	0	0	0	0	0	0	0	0	1	0	1	0	0	0	0	0	0	0	0	0	0	0	0	0	0	0	0	0	0	0
S86	S.Typhimurium	0	0	0	0	0	0	0	0	0	0	0	1	0	0	0	0	0	0	0	0	1	0	0	0	0	0	1	0	1	0	0	0	0	0	0	0	0	0	0	0	0	0	0	0	0	0	0	0
S87	S.Derby	0	0	0	0	0	0	0	0	0	0	0	0	0	0	0	0	0	0	0	0	0	0	0	0	1	0	0	0	1	0	0	0	0	0	0	1	0	0	0	0	0	1	0	0	0	1	0	0
S88	S.Saintpaul	0	0	0	0	0	0	0	0	0	0	0	1	0	0	0	0	0	0	0	0	0	0	0	0	0	0	0	0	0	0	0	0	0	0	0	0	0	0	0	0	0	0	0	0	0	0	0	0
S89	S.Goldcoast	1	0	0	0	0	0	0	0	0	0	0	0	0	1	0	0	0	0	0	0	0	0	0	0	1	0	1	0	0	0	0	0	1	1	0	0	0	0	0	0	0	0	0	0	0	0	0	0
S90	S.Kentucky	0	0	0	0	0	1	0	1	0	0	0	0	0	0	0	1	0	0	0	1	0	0	0	0	0	0	0	0	0	0	0	0	0	0	0	0	0	1	0	0	0	0	0	0	0	0	0	0
S91	S.Muenster	1	0	0	0	0	0	0	0	0	0	0	0	0	0	0	0	0	0	0	0	0	0	0	0	0	0	0	0	1	0	0	0	0	0	0	0	0	0	0	0	0	0	0	0	0	0	0	0
S92	S.Newport	0	0	0	0	0	0	0	0	0	0	0	0	0	0	0	0	0	0	1	0	0	0	0	0	0	0	0	0	0	0	0	0	0	1	0	0	0	0	0	0	0	0	0	0	0	0	0	0
S93	S.Potsdam	1	0	1	1	0	0	0	0	0	0	0	0	0	0	0	0	0	0	1	0	0	0	0	0	0	0	0	0	0	0	0	0	0	0	0	0	0	0	0	0	0	0	0	0	0	0	1	1
S94	S.Enteritidis	0	0	0	0	0	0	0	0	0	0	0	0	0	0	0	0	1	0	0	0	0	0	0	0	0	0	1	0	0	0	0	0	0	0	0	0	0	0	0	0	0	0	0	0	1	0	0	0
S95	ST7937	0	0	0	0	0	0	0	0	0	0	0	0	0	0	0	0	1	0	0	0	1	0	0	0	0	0	1	0	1	0	0	0	0	0	0	0	0	0	0	0	0	0	0	0	0	0	0	1
S96	S.Typhimurium	1	0	0	0	0	0	0	0	0	0	1	0	0	0	0	0	0	0	0	1	0	0	0	0	1	0	0	0	1	0	0	0	0	1	0	0	0	0	0	0	0	0	0	0	0	1	0	0
S97	S.Bareilly	0	0	0	0	0	0	0	0	0	0	0	0	0	0	0	0	0	0	0	0	0	0	0	0	0	0	0	0	0	0	0	0	0	0	0	0	0	0	0	0	0	0	0	0	0	0	0	0
S98	S.Newport	0	0	0	0	0	0	0	0	0	0	0	0	0	0	0	0	0	0	1	0	0	0	0	0	0	0	0	0	0	0	0	0	0	0	0	0	0	0	0	0	0	0	0	0	0	0	0	0
S99	S.Typhimurium	0	0	0	0	0	0	1	1	0	0	0	1	0	0	0	0	0	0	0	0	0	1	0	0	1	0	0	0	0	0	0	0	1	1	0	0	0	0	1	0	1	1	0	0	0	0	1	0
S100	S.Newport	0	0	0	0	0	0	0	0	0	0	0	0	0	0	0	0	0	0	1	0	0	0	0	0	0	0	0	0	0	0	0	0	0	0	0	0	0	0	0	0	0	0	0	0	0	0	0	0
S101	S.Typhimurium	0	0	1	0	0	0	0	0	0	0	1	1	0	0	0	0	0	0	0	1	0	0	0	0	1	0	0	0	1	0	0	0	0	1	0	0	0	0	0	0	0	0	0	0	0	1	0	0
S102	S.Agona	0	0	0	0	0	0	0	0	0	0	0	0	1	0	0	0	0	1	0	1	0	0	0	0	0	0	1	0	0	1	0	0	0	0	0	0	0	0	0	0	0	1	1	0	0	0	0	1
S103	S.Kottbus	0	0	0	0	0	0	0	0	0	0	0	0	0	0	0	0	0	0	0	0	0	0	0	0	0	0	1	1	1	0	0	0	0	0	0	0	0	0	0	0	0	0	0	0	0	0	0	0
S104	S.Enteritidis	0	0	0	0	0	0	0	0	0	0	0	0	0	0	0	0	1	0	0	0	0	0	0	0	1	0	0	0	0	0	0	0	0	0	0	1	0	0	0	0	0	0	0	1	1	0	0	0
S105	S.Uganda	1	0	0	0	0	0	0	0	0	0	0	0	0	0	0	0	0	0	1	0	0	0	0	0	0	0	0	0	0	0	0	0	0	0	0	0	0	0	0	0	0	0	0	0	0	0	0	1
S106	S.Enteritidis	0	0	0	0	0	0	0	0	0	0	0	0	0	0	0	0	0	0	0	0	0	0	0	0	0	0	0	0	0	0	0	0	0	0	0	1	0	0	0	0	0	0	0	1	0	0	0	0
S107	S.Agona	0	0	0	0	0	0	0	0	0	0	0	0	0	0	0	0	0	1	0	1	0	0	0	0	1	1	1	0	0	1	0	0	1	0	0	0	0	0	0	0	0	1	1	0	0	0	0	0
[truncated: 1 more columns]
