# Supplementary material for: Antimicrobial resistance and genomic investigation of Salmonella isolated from retail foods in Guizhou, China
Source: Front Microbiol. 2024 Mar 6;15:1345045. doi: 10.3389/fmicb.2024.1345045 (PMC10951074; doi:10.3389/fmicb.2024.1345045)
Supplement: Supplementary file 1 [file Data_Sheet_1.ZIP › Supplementary Data Sheet 2_cgMLST data.xlsx]

## Sheet: Supplementary Data Sheet 2_cgML
cgMLST	SALM_1	SALM_2	SALM_3	SALM_4	SALM_5	SALM_6	SALM_7	SALM_8	SALM_9	SALM_10	SALM_11	SALM_12	SALM_13	SALM_14	SALM_15	SALM_16	SALM_17	SALM_18	SALM_19	SALM_20	SALM_21	SALM_22	SALM_23	SALM_24	SALM_25	SALM_26	SALM_27	SALM_28	SALM_29	SALM_30	SALM_31	SALM_32	SALM_33	SALM_34	SALM_35	SALM_36	SALM_37	SALM_38	SALM_39	SALM_40	SALM_41	SALM_42	SALM_43	SALM_44	SALM_45	SALM_46	SALM_47	SALM_48	SALM_49
S1	2	25	1	4	28	27	1	26	2	15	29	1	1	27	1	18	1	19	19	1	1	1	1	1	1	1	12	11	1	1	1	1	1	24	1	1	1	1	1	1	1	1	1	1	1	1	25	27	26
S2	1	64	17	?	81	76	16	79	2	36	70	?	?	62	1	76	350	68	53	69	61	47	14	54	8	69	35	65	33	42	37	83	57	69	72	1	6	26	75	50	27	67	65	72	48	66	78	75	69
S3	1	66	1	2	83	78	1	81	2	43	72	77	1	17	1	12	11	25	724	25	14	13	22	13	13	21	61	66	1	1	38	85	59	20	52	1	13	13	77	1	9	69	67	74	5	68	80	77	70
S4	1	145	13	2	699	712	7	11	1	56	290	662	1	420	1	563	393	542	385	94	62	71	54	74	1	96	403	10	1	1	7	761	170	56	91	1	9	378	803	25	1	487	439	615	170	533	724	764	564
S5	1	63	2	1	653	75	1	618	1	5	61	75	1	7	1	75	53	67	52	68	5	?	5	499	5	17	59	430	5	284	577	474	54	5	71	1	4	15	720	25	1	457	405	560	26	13	77	74	68
S6	1	66	1	2	83	78	1	81	2	43	72	77	1	17	1	12	11	25	724	25	14	13	22	13	13	21	61	66	1	1	38	85	59	20	52	1	13	13	77	1	9	69	67	74	5	68	80	77	70
S7	1	451	34	2	274	507	5	427	1	10	67	634	1	387	1	497	174	490	23	598	409	?	14	190	8	268	119	144	13	150	9	697	176	539	465	1	6	292	712	69	17	454	192	145	8	493	641	566	516
S8	2	448	66	2	639	647	1	605	2	1	14	629	1	185	1	490	348	484	137	589	404	47	14	385	187	607	35	208	6	278	9	684	?	532	23	1	6	10	704	173	23	63	297	548	26	486	633	558	510
S9	1	482	2	2	702	532	5	676	2	10	286	696	1	325	1	551	385	525	191	486	35	6	30	328	5	502	52	463	132	87	1	766	402	600	505	1	6	368	785	21	1	483	433	605	1	1042	705	447	550
S10	2	69	2	3	640	648	1	606	1	4	298	630	4	?	1	944	6	408	41	590	405	344	14	262	11	609	369	422	6	41	155	685	230	533	458	1	6	343	705	120	17	449	400	549	8	487	634	559	511
S11	1	10	1	4	1	1	1	1	1	1	1	1	1	1	1	1	1	1	11	1	1	1	1	1	1	1	12	11	1	1	41	1	1	1	1	1	1	1	1	1	1	1	1	1	1	1	1	1	1
S12	1	451	34	2	274	507	5	427	1	10	67	634	1	387	1	497	174	490	23	598	409	28	14	190	8	268	119	144	13	150	9	697	?	539	465	1	6	292	712	69	17	454	192	145	8	493	641	566	516
S13	1	465	1	2	5	252	1	5	2	5	5	253	4	27	1	5	5	5	5	5	5	5	5	399	5	5	5	5	5	5	5	5	5	5	5	1	4	5	5	1	1	5	5	5	1	507	308	236	7
S14	6	26	1	3	65	54	29	62	2	5	31	59	1	21	1	60	6	50	24	396	376	17	13	16	5	21	49	48	26	1	32	57	1	20	52	1	1	1	20	1	1	19	7	58	1	55	64	268	27
S15	6	1	2	4	30	28	1	28	2	24	30	35	1	28	1	26	22	26	24	26	26	23	22	24	17	29	5	28	1	1	17	39	21	25	26	1	1	24	28	1	1	26	22	35	5	26	37	13	27
S16	1	65	1	1	89	82	1	78	2	45	76	83	1	350	1	656	58	74	58	75	65	54	5	40	5	75	57	530	1	1	17	91	31	73	78	1	9	47	83	55	29	71	72	78	22	1	85	82	75
S17	1	451	34	2	274	507	5	427	1	10	67	634	1	387	1	497	174	490	23	598	409	28	14	190	8	268	119	144	13	150	9	697	176	539	465	1	6	292	712	69	17	454	192	145	8	493	641	566	516
S18	1	66	1	2	83	78	1	1490	2	43	72	77	1	17	1	12	11	25	724	25	14	13	22	13	13	21	61	?	1	1	38	85	59	20	52	1	13	13	77	1	9	69	67	74	5	68	80	77	70
S19	1	10	1	4	1	1	1	1	1	1	1	1	1	1	1	1	1	1	11	1	1	1	1	1	1	1	12	11	1	1	1	36	1	1	1	1	1	1	1	1	1	1	1	1	1	1	1	1	1
S20	2	69	2	3	640	648	1	606	1	4	298	630	4	384	1	491	6	408	41	590	405	344	14	262	11	609	369	422	6	41	155	685	366	533	458	1	6	343	705	120	17	449	400	549	8	487	634	559	511
S21	6	1	2	4	30	28	1	28	2	24	30	35	1	28	1	26	22	26	24	26	26	23	22	24	17	29	5	28	1	1	17	39	21	25	26	1	1	24	28	1	1	26	22	35	5	26	37	13	27
S23	1	62	1	3	79	74	5	77	1	41	69	73	1	60	1	74	6	66	51	67	60	47	5	53	5	68	58	63	22	41	6	81	56	68	70	1	6	39	73	20	1	65	63	70	1	65	76	73	67
S24	1	66	1	2	83	78	1	81	2	43	72	77	1	17	1	12	11	25	724	25	14	13	22	13	13	21	61	66	1	1	38	85	59	20	52	1	13	13	77	1	9	69	67	74	5	68	80	77	70
S26	1	145	13	2	699	712	7	11	1	56	290	662	1	420	1	563	393	542	385	94	62	71	54	74	1	96	403	10	1	1	7	761	170	56	91	1	9	378	803	25	1	487	439	615	170	533	724	764	564
S27	1	465	1	2	5	252	1	5	2	5	5	253	4	27	1	5	5	5	5	5	5	5	5	399	5	5	5	5	5	5	5	5	5	5	5	1	4	5	5	1	1	5	5	5	1	507	308	236	7
S28	1	66	1	2	83	78	1	81	2	43	72	77	1	17	1	12	11	25	724	25	14	13	22	13	13	21	61	66	1	1	38	85	59	20	52	1	13	13	77	1	9	69	67	74	5	68	80	77	70
S29	2	448	66	2	639	647	1	605	2	1	14	629	1	185	1	490	348	484	137	589	404	47	14	385	187	607	35	208	6	278	9	684	365	532	23	1	6	10	704	173	23	63	297	548	26	486	633	558	510
S30	2	69	2	3	640	648	1	606	1	4	298	630	4	?	1	944	6	408	41	590	405	344	14	262	11	609	369	422	6	41	155	685	230	533	458	1	6	343	705	120	17	449	400	549	8	487	634	559	511
S31	1	66	1	2	83	78	1	81	2	43	72	77	1	17	1	12	11	25	724	25	14	13	22	13	13	21	61	66	1	1	38	85	59	20	52	1	13	13	77	1	9	69	67	74	5	68	80	77	70
S32	6	1	2	4	30	28	1	28	2	24	30	35	1	28	1	26	22	26	24	26	26	23	22	24	17	29	5	28	1	1	17	39	21	25	26	1	1	24	28	1	1	26	22	35	5	26	37	13	27
S33	1	19	1	1	21	21	11	21	1	19	23	1035	1	22	1	19	14	20	11	19	20	18	14	17	13	612	20	21	185	1	230	696	16	538	112	1	41	75	711	16	9	20	18	19	1	1256	19	21	21
S34	2	454	12	2	69	665	1	623	1	10	512	645	1	394	1	505	358	499	262	606	412	43	240	394	15	618	287	432	19	285	25	704	?	166	471	1	6	231	421	5	17	307	14	562	1	93	105	215	523
S35	1	145	13	2	699	712	7	11	1	56	290	662	1	420	1	563	393	542	385	94	62	71	54	74	1	96	403	10	1	1	7	761	170	56	91	1	9	378	803	25	1	487	439	615	170	533	724	764	564
S36	1	10	1	4	1	1	1	1	1	1	1	1	1	1	1	1	1	1	11	1	1	1	1	1	1	1	12	11	1	1	1	36	1	1	1	1	1	1	1	1	1	1	1	1	1	1	1	1	1
S39	2	69	2	3	640	648	1	606	1	4	298	630	4	?	1	944	6	408	41	590	405	344	14	262	11	609	369	422	6	41	155	685	?	533	458	1	6	343	705	120	17	449	400	549	8	487	634	559	511
S40	1	451	34	2	274	507	5	427	1	10	67	634	1	387	1	497	174	490	23	598	409	28	14	190	8	268	119	144	13	150	9	697	?	539	465	1	6	292	712	69	17	454	192	145	8	493	641	566	516
S41	2	448	66	2	639	647	1	605	2	1	14	629	1	185	1	490	348	484	137	589	404	47	14	385	187	607	35	208	6	278	9	684	365	532	23	1	6	10	704	173	23	63	297	548	26	486	633	558	510
S42	2	454	12	2	69	665	1	623	1	10	512	645	1	394	1	505	358	499	262	606	412	43	240	394	15	618	287	432	19	285	25	704	376	166	471	1	6	231	421	5	17	307	14	562	1	93	105	215	523
S43	2	448	66	2	639	647	1	605	2	1	14	629	1	185	1	490	348	484	137	589	404	47	14	385	187	607	35	208	6	278	9	684	365	532	23	1	6	10	704	173	23	63	297	548	26	486	633	558	510
S44	1	145	13	2	699	712	7	11	1	56	290	662	1	420	1	563	393	542	385	94	62	71	54	74	1	96	403	10	1	1	7	761	170	56	91	1	9	378	803	25	1	487	439	615	170	533	724	764	564
S45	1	10	1	4	1	1	1	1	1	1	1	1	1	1	1	1	1	1	11	1	1	1	1	1	1	1	12	11	1	1	41	1	1	1	1	1	1	1	1	1	1	1	1	1	1	1	1	1	1
S46	38	1154	1	4	707	725	1	682	2	45	547	290	4	39	1	5	5	5	5	658	442	364	5	314	5	646	401	71	198	23	13	773	58	13	510	1	2	375	796	8	1	10	1	233	1	529	715	609	556
S47	2	69	2	3	640	648	1	606	1	4	298	630	4	384	1	491	6	408	41	590	405	344	14	262	11	609	369	422	6	41	155	685	230	533	458	1	6	343	1875	120	17	449	400	549	8	487	634	559	511
S48	1	66	1	2	83	78	1	81	2	43	72	77	1	17	1	12	11	25	724	25	14	13	22	13	13	21	61	66	1	1	38	85	59	20	52	1	13	13	77	1	9	69	67	74	5	68	80	77	70
S49	1	145	13	2	699	712	7	11	1	56	290	714	1	420	1	563	393	538	467	94	62	71	54	74	1	96	403	10	1	1	7	784	170	56	91	1	9	378	803	25	1	487	442	615	1	530	918	99	94
S50	1	10	1	4	1	1	1	1	1	1	12	1	1	12	1	1	1	1	11	1	1	1	1	1	1	1	12	11	1	1	1	1	1	1	1	1	1	1	1	1	1	1	1	1	1	1	1	1	1
S51	2	448	66	2	639	647	1	605	2	1	14	629	1	185	1	490	348	484	137	589	404	47	14	385	187	607	35	208	6	278	9	684	365	532	23	1	6	10	706	173	23	63	297	548	26	486	633	558	510
S52	6	1	2	4	30	28	1	28	2	24	30	572	1	28	1	26	22	26	24	795	26	23	22	24	17	29	5	28	1	1	17	39	21	25	26	1	1	24	1936	1	1	26	22	35	5	26	26	13	27
S53	6	1	2	4	30	28	1	28	2	24	30	794	1	28	1	26	22	26	24	26	26	?	22	24	17	29	5	28	1	1	17	39	21	25	26	1	1	24	28	1	1	26	22	35	5	26	37	13	27
S54	2	20	8	1	22	22	2	22	2	2	2	21	1	14	1	20	15	21	20	20	21	19	19	18	14	23	21	17	17	17	16	22	22	2	21	1	2	20	22	17	10	21	19	20	2	21	20	22	22
S55	1	451	34	2	274	507	5	427	1	10	67	634	1	387	1	497	174	490	23	598	409	28	14	190	8	268	119	144	13	150	9	697	176	539	465	1	6	292	712	69	17	454	192	145	8	493	641	566	516
S56	1	451	34	2	274	507	5	427	1	10	67	634	1	387	1	497	174	490	23	598	409	28	14	190	8	268	119	144	13	150	9	697	176	539	465	1	6	292	712	69	17	454	192	145	8	493	641	566	516
S57	1	10	1	4	1	1	1	1	1	1	1	1	1	1	1	1	1	1	11	1	1	1	1	1	1	1	12	11	1	1	41	1	1	1	1	1	1	1	1	1	1	1	1	1	1	1	1	1	1
S58	1	62	1	3	79	74	5	77	1	41	69	73	1	60	1	74	6	66	51	67	60	47	5	53	5	68	58	63	22	41	6	81	56	68	70	1	6	39	73	20	1	65	63	70	1	65	76	73	67
S59	1	62	1	3	79	74	5	77	1	41	69	73	1	60	1	74	6	66	51	67	60	47	5	53	5	68	58	63	22	41	6	81	?	68	70	1	6	39	73	20	1	65	63	70	1	65	76	73	67
S60	2	20	8	1	22	22	2	22	2	2	2	21	1	14	1	20	15	21	20	20	21	19	19	18	14	23	21	17	17	17	16	22	22	2	21	1	2	20	22	17	10	21	19	20	2	21	20	22	22
S61	2	69	2	3	640	648	1	606	1	4	298	630	4	384	1	491	6	408	41	590	405	344	14	262	11	609	369	422	6	41	155	685	?	533	458	1	6	343	705	120	17	449	400	549	8	487	634	559	511
S62	6	1	2	4	30	28	1	28	2	24	30	35	1	28	1	26	22	26	24	26	26	23	22	24	17	29	5	28	168	1	17	39	21	25	26	1	1	24	28	1	1	26	22	35	5	447	37	13	27
S64	1	10	1	4	1	849	1	1	1	18	22	1	1	1	1	667	1	1	11	830	1	1	1	1	1	1	12	27	1	1	1	1	1	1	1	1	1	1	1	1	1	412	493	1	1	1	1	1	1
S65	2	69	2	3	640	648	1	606	1	4	298	630	4	?	1	944	6	408	41	590	405	344	14	262	11	609	369	422	6	41	155	685	230	533	458	1	6	343	705	120	17	449	400	549	8	487	634	559	511
S66	2	69	2	3	640	648	1	606	22	4	298	630	4	384	1	491	6	408	41	590	405	344	14	262	11	609	369	422	6	41	155	685	?	533	458	144	6	343	705	120	17	449	400	549	8	487	634	559	511
S67	2	454	12	2	69	665	1	623	1	10	512	645	1	394	1	505	358	499	262	606	412	43	240	394	15	618	287	432	19	285	25	704	?	166	471	1	6	231	421	5	17	307	14	562	1	93	105	215	523
S68	1	19	1	1	21	21	11	21	1	19	23	1035	1	22	1	19	14	20	11	1703	20	18	14	17	13	612	20	21	185	1	230	696	16	538	112	1	41	75	711	16	9	20	18	19	1	20	19	21	21
S69	1	10	1	4	1	1	1	1	1	1	12	1	1	12	1	1	1	1	11	1	1	1	1	1	1	1	12	11	1	1	1	1	1	1	1	1	1	1	1	1	1	1	1	1	1	1	1	1	1
S70	2	448	66	2	639	647	1	605	2	1	14	629	1	185	1	490	348	484	137	589	404	47	14	385	187	607	35	208	6	278	9	684	365	532	23	1	6	10	704	173	23	63	297	548	26	486	633	558	510
S71	2	69	2	3	1853	648	1	606	1	4	298	630	4	384	1	491	6	408	41	590	405	344	14	262	11	609	369	422	6	41	155	685	230	533	458	79	6	343	705	120	17	449	400	549	8	487	634	559	511
S72	2	69	2	3	640	648	1	606	1	4	298	630	4	384	1	491	6	408	41	590	405	344	14	262	11	609	369	422	6	41	155	685	230	533	458	1	6	343	705	120	17	449	400	549	8	487	634	559	511
S73	1	10	1	4	1	849	1	1	1	18	22	1	1	1	1	667	1	1	11	830	1	1	1	1	1	1	12	27	1	1	1	1	1	1	1	1	1	1	1	1	1	412	493	1	1	1	1	1	1
S74	1	10	1	4	1	1	1	1	1	18	22	1	1	1	46	1	1	1	11	1	1	1	1	1	1	1	12	27	1	1	1	1	1	1	1	1	1	1	1	1	1	412	366	1	1	1	1	1	1
S75	6	26	1	3	65	54	3	62	2	5	31	59	1	21	1	60	6	50	24	396	376	17	13	16	5	21	49	48	26	1	32	57	1	1373	52	1	1	1	20	1	1	19	7	58	1	55	64	268	27
S76	1	10	1	4	1	849	1	1	1	18	22	1	1	1	1	667	1	1	11	830	1	1	1	1	1	1	12	27	1	1	1	1	1	1	1	1	1	1	1	546	1	412	493	1	1	1	1	1	1
S77	2	20	8	1	22	22	2	22	2	2	2	21	1	14	1	20	15	21	20	20	21	19	19	18	14	23	21	17	17	17	16	22	22	2	21	1	2	20	22	17	10	21	19	20	2	21	20	22	22
S78	1	10	1	4	1	1	1	1	1	1	1	1	1	1	1	1	1	1	11	1	1	1	1	1	1	1	12	11	1	1	41	1	1	1	1	1	1	1	1	1	1	1	1	1	1	1	1	1	1
S79	1	10	1	4	1	849	1	1	1	18	22	1	1	1	1	667	1	1	11	830	1	1	1	1	1	1	12	27	1	1	1	1	1	1	1	1	1	1	1	1	1	412	493	1	1	1	1	1	1
S80	2	69	2	3	640	648	1	606	1	4	298	630	4	384	1	491	6	408	781	590	405	344	14	262	11	609	369	422	6	41	155	685	?	533	458	1	6	343	705	120	17	449	400	549	8	487	634	559	511
S81	1	66	1	2	83	78	1	81	2	43	72	77	1	17	1	12	11	25	724	25	14	13	22	13	13	21	61	66	1	1	38	85	59	20	52	1	13	13	77	1	9	69	67	74	5	68	80	77	70
S82	1	66	1	2	83	78	1	81	2	43	72	77	1	17	1	12	11	25	724	25	14	13	22	13	13	21	61	66	1	1	38	85	59	20	52	1	13	13	77	1	9	69	67	74	5	68	80	77	70
S83	1	66	1	2	83	78	1	81	2	43	72	77	1	17	1	12	11	25	724	25	14	13	22	13	13	21	61	66	1	1	38	85	59	20	52	1	13	13	77	1	9	69	67	74	5	68	80	77	70
S84	1	10	1	4	964	1716	1	1	1	18	22	1	1	1	1	1	1	1	11	1	1	1	1	1	1	1	12	634	1	1	1	1	1	1	1	1	103	771	1	368	1	412	366	1	1	1	975	1	725
S85	2	69	2	3	640	648	1	606	1	4	298	630	4	384	1	491	6	408	781	590	405	344	14	262	11	609	369	1196	6	41	155	685	230	533	458	1	6	343	705	120	17	449	400	549	8	487	1609	559	511
S86	2	25	1	4	28	27	1	26	2	15	29	1	1	27	1	18	1	19	19	1	1	1	1	1	1	1	12	11	1	1	1	1	1	24	1	1	1	1	1	1	1	1	1	1	1	1	25	27	26
S87	1	62	1	2	701	715	5	674	2	1	542	695	1	325	1	550	384	524	376	651	296	6	14	107	25	658	108	462	19	314	250	765	87	598	504	1	6	367	783	25	17	481	97	604	39	524	704	452	548
S88	2	448	66	2	639	647	1	605	2	1	14	629	1	185	1	490	348	484	137	589	404	47	14	385	187	607	35	208	6	278	9	684	365	532	23	1	6	10	704	173	23	63	297	548	26	486	633	558	510
S89	2	29	8	1	1558	1297	2	593	2	2	14	2	2	193	1	2	2	1257	2	2	2	2	2	2	2	1440	14	417	29	213	2	674	48	2	59	1	2	36	1935	17	10	21	2	2	2	2	2	2	2
S90	6	26	1	3	65	54	1	62	2	5	31	59	1	21	1	1481	1054	50	24	396	376	17	13	16	5	21	49	48	26	590	32	57	1	20	52	1	1	1	20	1	1	19	7	58	1	55	64	268	27
S91	1	63	2	1	653	75	1	78	1	5	747	75	1	7	1	1573	53	67	52	68	5	5	5	499	5	17	59	430	5	284	19	474	54	5	71	1	4	15	720	25	1	457	405	560	26	13	77	74	68
S92	6	1	2	4	30	28	1	28	2	24	30	794	1	28	1	26	22	26	24	26	26	23	22	24	17	29	5	28	1	1	17	39	21	25	26	1	1	24	28	1	1	26	22	35	5	26	37	13	27
S93	1	489	1	2	711	727	1	224	2	60	265	710	1	64	1	560	294	534	381	665	444	366	252	40	5	667	200	467	1	1	34	57	932	11	516	1	2	60	800	1	1	279	441	613	5	47	131	54	7
S94	1	10	1	4	1	1	1	1	1	1	1	1	1	1	1	1	1	1	11	1	1	1	1	1	1	1	12	11	1	1	1	36	1	1	1	1	1	1	1	1	1	1	1	1	1	1	1	1	1
S95	1	226	1	1	61	261	1	648	1	5	60	279	1	43	1	18	1	19	19	629	14	13	13	119	5	645	387	14	1	1	13	733	46	56	57	1	1	356	59	44	23	54	1	589	163	322	682	583	535
S96	6	26	1	3	65	54	3	62	2	5	31	59	1	21	1	60	6	50	24	396	376	17	13	16	5	21	49	48	26	1	32	57	1	1373	52	1	1	1	20	1	1	19	7	58	1	55	64	268	27
S97	1	10	1	4	1	1	1	1	1	1	1	1	1	1	1	1	1	1	11	1	1	1	1	1	1	1	12	11	1	1	1	36	1	1	1	1	1	1	1	1	1	1	1	1	1	1	1	1	1
S98	6	26	1	3	65	54	3	62	2	5	31	59	1	21	1	60	6	50	24	396	376	17	13	16	5	21	49	48	26	1	32	57	1	1373	52	1	1	1	20	1	1	19	7	58	1	55	64	268	27
S99	1	10	1	4	1	1	136	1	1	1	1	1	1	1	1	1	1	1	11	1	1	1	1	1	1	1	12	11	1	1	1	36	1	1	1	1	1	1	1	1	1	1	1	1	1	1	1	1	1
S100	1	36	12	2	43	40	9	43	1	29	45	38	1	40	1	40	31	37	32	37	35	30	14	34	25	38	34	37	19	1	25	43	32	38	40	1	6	25	1914	30	17	37	35	39	1	38	45	39	38
S101	1	81	22	1	416	656	20	183	2	193	53	192	4	27	1	52	11	488	137	596	408	64	14	52	5	88	37	120	1	23	49	102	42	537	86	1	2	345	94	?	36	80	402	557	1	62	94	91	449
S102	6	1	2	4	30	28	1	28	2	24	30	794	1	28	1	26	22	26	24	26	26	23	22	24	17	29	5	28	1	1	17	39	21	25	26	1	1	24	28	1	1	26	22	35	5	26	37	13	27
S103	2	393	1	2	235	679	1	366	2	43	80	15	1	401	1	416	92	508	367	438	322	51	237	366	11	435	354	304	1	1	219	715	384	160	136	3	9	353	736	290	38	85	115	575	1	505	72	105	269
S104	6	1	2	4	30	28	1	28	2	24	30	794	1	28	1	26	22	26	24	26	26	23	22	24	17	29	5	28	1	1	17	39	21	25	26	1	1	24	28	1	1	26	22	35	5	26	37	13	27
S105	1	36	12	2	43	40	9	43	1	29	45	38	1	40	1	40	31	37	32	37	35	30	14	34	25	38	34	37	19	1	25	43	32	38	40	1	6	25	41	30	17	37	35	39	1	38	45	39	38
S106	1	66	1	2	83	78	1	81	2	43	72	77	1	17	1	12	11	25	724	25	14	13	22	13	13	21	61	66	1	1	38	85	59	20	52	1	13	13	77	1	9	69	67	74	5	68	80	77	70
S107	2	448	66	2	639	647	1	605	2	1	14	629	1	185	1	490	348	484	137	589	404	47	14	385	187	607	35	208	6	278	9	684	365	532	23	1	6	10	706	173	23	63	297	548	26	486	633	558	510
SALM_1 to SALM_3002, identification of 3002 target loci in Salmonella genome.
[truncated: 2,953 more columns]
